# Supplementary material for: Accurate estimation of cell composition in bulk expression through robust integration of single-cell information
Source: Nat Commun. 2020 Apr 24;11:1971. doi: 10.1038/s41467-020-15816-6 (PMC7181686; doi:10.1038/s41467-020-15816-6)
Supplement: Supplementary file 4 — Source Data [file 41467_2020_15816_MOESM4_ESM.xlsx]

## Sheet: figure2a
Bulk_Type	Gene	Bulk_CPM	Pseudo_Bulk_CPM
Raw	CFD	11138.7	7468.34
Raw	CFD	10301	7289.39
Raw	CFD	16626.2	7897.08
Raw	CFD	8900.93	5729.81
Raw	CFD	7678.09	7575.96
Raw	CFD	9461.93	5684.58
Raw	PDE3B	1244.64	4410.19
Raw	PDE3B	2634.12	4352.44
Raw	PDE3B	1333.66	4177.68
Raw	PDE3B	2370.4	6396.7
Raw	PDE3B	2508.87	5634.02
Raw	PDE3B	2855.68	5418.46
Raw	IGFBP7	2735.99	1224.27
Raw	IGFBP7	3294.45	1653.66
Raw	IGFBP7	3186.5	1281.27
Raw	IGFBP7	2050.97	631.288
Raw	IGFBP7	2781.39	1085.56
Raw	IGFBP7	2761.57	1270.23
Raw	FRMD4B	174.869	1267.53
Raw	FRMD4B	154.639	935.642
Raw	FRMD4B	112.99	1142.9
Raw	FRMD4B	90.5656	675.974
Raw	FRMD4B	115.062	355.624
Raw	FRMD4B	127.384	790.263
Raw	SKAP1	15.3631	219.757
Raw	SKAP1	5.86094	102.329
Raw	SKAP1	9.30503	321.991
Raw	SKAP1	10.4624	149.325
Raw	SKAP1	7.56462	47.1683
Raw	SKAP1	5.74413	170.976
Transformed	CFD	7010.55	7468.34
Transformed	CFD	6882.03	7289.39
Transformed	CFD	7852.37	7897.08
Transformed	CFD	6667.25	5729.81
Transformed	CFD	6479.66	7575.96
Transformed	CFD	6753.31	5684.58
Transformed	PDE3B	4409.41	4410.19
Transformed	PDE3B	5406.74	4352.44
Transformed	PDE3B	4473.3	4177.68
Transformed	PDE3B	5217.45	6396.7
Transformed	PDE3B	5316.84	5634.02
Transformed	PDE3B	5565.77	5418.46
Transformed	IGFBP7	1144.49	1224.27
Transformed	IGFBP7	1539.54	1653.66
Transformed	IGFBP7	1463.18	1281.27
Transformed	IGFBP7	659.896	631.288
Transformed	IGFBP7	1176.6	1085.56
Transformed	IGFBP7	1162.58	1270.23
Transformed	FRMD4B	1156.11	1267.53
Transformed	FRMD4B	1025.38	935.642
Transformed	FRMD4B	756.235	1142.9
Transformed	FRMD4B	611.324	675.974
Transformed	FRMD4B	769.626	355.624
Transformed	FRMD4B	849.258	790.263
Transformed	SKAP1	238.16	219.757
Transformed	SKAP1	133.448	102.329
Transformed	SKAP1	171.401	321.991
Transformed	SKAP1	184.155	149.325
Transformed	SKAP1	152.222	47.1683
Transformed	SKAP1	132.161	170.976

## Sheet: figure2b
Method	Scale	Replicate	Estimated_Proportion	True_Proportion
bisque	0	1	0.462212252265495	0.5215366705471479
bisque	0	1	0.192209908785997	0.140279394644936
bisque	0	1	0.14599966197512	0.18859138533178102
bisque	0	1	0.10915915803603801	0.110593713620489
bisque	0	1	0.0904190189373503	0.0389988358556461
bisque	0	1	0.179159703968114	0.37246192893401003
bisque	0	1	0.33157077082213504	0.22842639593908604
bisque	0	1	0.32259683542897805	0.15609137055837602
bisque	0	1	0.16667268978077301	0.19162436548223302
bisque	0	1	0.0	0.0513959390862944
bisque	0	1	0.539060901947449	0.570399476096922
bisque	0	1	0.256933236909356	0.255402750491159
bisque	0	1	0.11845947026566	0.132940406024885
bisque	0	1	0.0855463908775353	0.037328094302554
bisque	0	1	0.0	0.00392927308447937
bisque	0	1	0.503335782300366	0.663182346109175
bisque	0	1	0.207075420673497	0.153310104529617
bisque	0	1	0.142984868247019	0.0507162214479288
bisque	0	1	0.0891929871133178	0.0979481223383662
bisque	0	1	0.0574109416657999	0.0348432055749129
bisque	0	1	0.452788017745932	0.375462962962963
bisque	0	1	0.206261354081745	0.22083333333333302
bisque	0	1	0.163952187480756	0.25555555555555604
bisque	0	1	0.130525379379099	0.131481481481481
bisque	0	1	0.0464730613124669	0.0166666666666667
bisque	0	1	0.455670968638046	0.33767172812726
bisque	0	1	0.180151912187108	0.25234996384671
bisque	0	1	0.161316025995665	0.161243673174259
bisque	0	1	0.15457703489503602	0.16702819956616102
bisque	0	1	0.0482840582841444	0.081706435285611
bisque	5	1	0.462735419971951	0.5215366705471479
bisque	5	1	0.19531259692359199	0.140279394644936
bisque	5	1	0.144914454855398	0.18859138533178102
bisque	5	1	0.11117298523189599	0.110593713620489
bisque	5	1	0.0858645430171621	0.0389988358556461
bisque	5	1	0.162835222369042	0.37246192893401003
bisque	5	1	0.339061277812917	0.22842639593908604
bisque	5	1	0.33409030374628196	0.15609137055837602
bisque	5	1	0.164013196071759	0.19162436548223302
bisque	5	1	0.0	0.0513959390862944
bisque	5	1	0.5542361036506589	0.570399476096922
bisque	5	1	0.239220044302471	0.255402750491159
bisque	5	1	0.11380452093792999	0.132940406024885
bisque	5	1	0.09015437177635001	0.037328094302554
bisque	5	1	0.00258495933259044	0.00392927308447937
bisque	5	1	0.4943239454444289	0.663182346109175
bisque	5	1	0.20682186403798897	0.153310104529617
bisque	5	1	0.147440255092577	0.0507162214479288
bisque	5	1	0.0900752585663764	0.0979481223383662
bisque	5	1	0.0613386768586291	0.0348432055749129
bisque	5	1	0.45715271563061793	0.375462962962963
bisque	5	1	0.20715007904251698	0.22083333333333302
bisque	5	1	0.16159712996727998	0.25555555555555604
bisque	5	1	0.12926484942423	0.131481481481481
bisque	5	1	0.0448352259353554	0.0166666666666667
bisque	5	1	0.46347102432138304	0.33767172812726
bisque	5	1	0.18594784701362901	0.25234996384671
bisque	5	1	0.163883112781626	0.161243673174259
bisque	5	1	0.15223201234417402	0.16702819956616102
bisque	5	1	0.034466003539187995	0.081706435285611
bisque	10	1	0.462740455359534	0.5215366705471479
bisque	10	1	0.195599553055037	0.140279394644936
bisque	10	1	0.14494703047833302	0.18859138533178102
bisque	10	1	0.111334013810232	0.110593713620489
bisque	10	1	0.0853789472968645	0.0389988358556461
bisque	10	1	0.163902162262517	0.37246192893401003
bisque	10	1	0.33883903409506605	0.22842639593908604
bisque	10	1	0.33353086493473305	0.15609137055837602
bisque	10	1	0.163727938707684	0.19162436548223302
bisque	10	1	0.0	0.0513959390862944
bisque	10	1	0.553120313425621	0.570399476096922
bisque	10	1	0.23774854844284501	0.255402750491159
bisque	10	1	0.11322126980104699	0.132940406024885
bisque	10	1	0.0900801868585634	0.037328094302554
bisque	10	1	0.0058296814719235295	0.00392927308447937
bisque	10	1	0.49379641518446704	0.663182346109175
bisque	10	1	0.206651242471985	0.153310104529617
bisque	10	1	0.147715945706833	0.0507162214479288
bisque	10	1	0.0899630295991943	0.0979481223383662
bisque	10	1	0.0618733670375203	0.0348432055749129
bisque	10	1	0.45746026448715205	0.375462962962963
bisque	10	1	0.207265703277858	0.22083333333333302
bisque	10	1	0.161501877207316	0.25555555555555604
bisque	10	1	0.12921197808096602	0.131481481481481
bisque	10	1	0.0445601769467079	0.0166666666666667
bisque	10	1	0.46395334469539895	0.33767172812726
bisque	10	1	0.18648534427671898	0.25234996384671
bisque	10	1	0.164342020908495	0.161243673174259
bisque	10	1	0.152204065552418	0.16702819956616102
bisque	10	1	0.0330152245669681	0.081706435285611
bisque	20	1	0.462742741682456	0.5215366705471479
bisque	20	1	0.19576516967528498	0.140279394644936
bisque	20	1	0.144974543103335	0.18859138533178102
bisque	20	1	0.111425141971192	0.110593713620489
bisque	20	1	0.0850924035677319	0.0389988358556461
bisque	20	1	0.164690661277336	0.37246192893401003
bisque	20	1	0.338641476990675	0.22842639593908604
bisque	20	1	0.333080757440171	0.15609137055837602
bisque	20	1	0.163587104291818	0.19162436548223302
bisque	20	1	0.0	0.0513959390862944
bisque	20	1	0.55247239921053	0.570399476096922
bisque	20	1	0.23691083941830102	0.255402750491159
bisque	20	1	0.112857547317149	0.132940406024885
bisque	20	1	0.0900391540028053	0.037328094302554
bisque	20	1	0.00772006005121532	0.00392927308447937
bisque	20	1	0.49351746066404795	0.663182346109175
bisque	20	1	0.206553056801026	0.153310104529617
bisque	20	1	0.14787404834847198	0.0507162214479288
bisque	20	1	0.0898674598080519	0.0979481223383662
bisque	20	1	0.0621879743784009	0.0348432055749129
bisque	20	1	0.457639771283792	0.375462962962963
bisque	20	1	0.207335763712657	0.22083333333333302
bisque	20	1	0.16146035955407	0.25555555555555604
bisque	20	1	0.129171415969481	0.131481481481481
bisque	20	1	0.0443926894800004	0.0166666666666667
bisque	20	1	0.46421707801422707	0.33767172812726
bisque	20	1	0.1867959948303	0.25234996384671
bisque	20	1	0.16461907422418698	0.161243673174259
bisque	20	1	0.15220530179623998	0.16702819956616102
bisque	20	1	0.0321625511350465	0.081706435285611
music	0	1	0.447998290336427	0.5215366705471479
music	0	1	0.114993079367748	0.140279394644936
music	0	1	0.22111646624311998	0.18859138533178102
music	0	1	0.11025443048936599	0.110593713620489
music	0	1	0.105637733563339	0.0389988358556461
music	0	1	0.0911690306468187	0.37246192893401003
music	0	1	0.28231369012967306	0.22842639593908604
music	0	1	0.363099583179931	0.15609137055837602
music	0	1	0.188647032292943	0.19162436548223302
music	0	1	0.074770663750634	0.0513959390862944
music	0	1	0.813805173432014	0.570399476096922
music	0	1	0.158602837290175	0.255402750491159
music	0	1	0.0038116988264602705	0.132940406024885
music	0	1	0.0237802904513507	0.037328094302554
music	0	1	0.0	0.00392927308447937
music	0	1	0.7776656953452379	0.663182346109175
music	0	1	0.12140344239137599	0.153310104529617
music	0	1	0.0	0.0507162214479288
music	0	1	0.0739772722743756	0.0979481223383662
music	0	1	0.0269535899890099	0.0348432055749129
music	0	1	0.32214247857518397	0.375462962962963
music	0	1	0.23009695101791003	0.22083333333333302
music	0	1	0.30077617709266996	0.25555555555555604
music	0	1	0.132870208777078	0.131481481481481
music	0	1	0.0141141845371581	0.0166666666666667
music	0	1	0.24438593367672198	0.33767172812726
music	0	1	0.225574440183663	0.25234996384671
music	0	1	0.19877996236645	0.161243673174259
music	0	1	0.25768631935971303	0.16702819956616102
music	0	1	0.0735733444134515	0.081706435285611
music	5	1	0.531245395982782	0.5215366705471479
music	5	1	0.0820398407938372	0.140279394644936
music	5	1	0.152823344925629	0.18859138533178102
music	5	1	0.0619428900203893	0.110593713620489
music	5	1	0.17194852827736198	0.0389988358556461
music	5	1	0.20920314629556197	0.37246192893401003
music	5	1	0.28171970381106703	0.22842639593908604
music	5	1	0.22520067081547301	0.15609137055837602
music	5	1	0.0903571926819129	0.19162436548223302
music	5	1	0.193519286395985	0.0513959390862944
music	5	1	0.8441512439785491	0.570399476096922
music	5	1	0.15263260461091	0.255402750491159
music	5	1	0.0	0.132940406024885
music	5	1	0.0019598419281695698	0.037328094302554
music	5	1	0.0012563094823708802	0.00392927308447937
music	5	1	0.816997767018487	0.663182346109175
music	5	1	0.0952089838981722	0.153310104529617
music	5	1	0.0	0.0507162214479288
music	5	1	0.0420410169386678	0.0979481223383662
music	5	1	0.0457522321446727	0.0348432055749129
music	5	1	0.42013261658240997	0.375462962962963
music	5	1	0.221403375312032	0.22083333333333302
music	5	1	0.206471409570027	0.25555555555555604
music	5	1	0.0582372794288058	0.131481481481481
music	5	1	0.09375531910672599	0.0166666666666667
music	5	1	0.388362667518133	0.33767172812726
music	5	1	0.184576988844482	0.25234996384671
music	5	1	0.114820270218392	0.161243673174259
music	5	1	0.143616836011005	0.16702819956616102
music	5	1	0.168623237407988	0.081706435285611
music	10	1	0.519235260295671	0.5215366705471479
music	10	1	0.0676395140737584	0.140279394644936
music	10	1	0.13975812418375197	0.18859138533178102
music	10	1	0.0602354966862155	0.110593713620489
music	10	1	0.213131604760603	0.0389988358556461
music	10	1	0.219788552395955	0.37246192893401003
music	10	1	0.27075604863847696	0.22842639593908604
music	10	1	0.22433668646422603	0.15609137055837602
music	10	1	0.0840189588056506	0.19162436548223302
music	10	1	0.20109975369569197	0.0513959390862944
music	10	1	0.847964105587422	0.570399476096922
music	10	1	0.15077921249443202	0.255402750491159
music	10	1	0.0	0.132940406024885
music	10	1	0.0	0.037328094302554
music	10	1	0.00125668191814575	0.00392927308447937
music	10	1	0.817566411650478	0.663182346109175
music	10	1	0.0949790028855675	0.153310104529617
music	10	1	0.0	0.0507162214479288
music	10	1	0.0375480756683847	0.0979481223383662
music	10	1	0.0499065097955701	0.0348432055749129
music	10	1	0.4245059204975	0.375462962962963
music	10	1	0.210726769789143	0.22083333333333302
music	10	1	0.19916262456770997	0.25555555555555604
music	10	1	0.0528624418596224	0.131481481481481
music	10	1	0.11274224328602601	0.0166666666666667
music	10	1	0.39624534857789	0.33767172812726
music	10	1	0.18149227171004897	0.25234996384671
music	10	1	0.112649416012106	0.161243673174259
music	10	1	0.13819657635857002	0.16702819956616102
music	10	1	0.171416387341385	0.081706435285611
music	20	1	0.5204966510957679	0.5215366705471479
music	20	1	0.0644034835764638	0.140279394644936
music	20	1	0.138774652184897	0.18859138533178102
music	20	1	0.0622417034199383	0.110593713620489
music	20	1	0.21408350972293302	0.0389988358556461
music	20	1	0.230773668190515	0.37246192893401003
music	20	1	0.26621308871321203	0.22842639593908604
music	20	1	0.21809450785527804	0.15609137055837602
music	20	1	0.0798002160983496	0.19162436548223302
music	20	1	0.20511851914264603	0.0513959390862944
music	20	1	0.8517466855247241	0.570399476096922
music	20	1	0.147210018491179	0.255402750491159
music	20	1	0.0	0.132940406024885
music	20	1	0.0	0.037328094302554
music	20	1	0.00104329598409611	0.00392927308447937
music	20	1	0.820817078181572	0.663182346109175
music	20	1	0.09579274529559599	0.153310104529617
music	20	1	0.0	0.0507162214479288
music	20	1	0.0324462864435072	0.0979481223383662
music	20	1	0.0509438900793243	0.0348432055749129
music	20	1	0.43566782995486997	0.375462962962963
music	20	1	0.20340713756558298	0.22083333333333302
music	20	1	0.194222478663332	0.25555555555555604
music	20	1	0.051597987996806996	0.131481481481481
music	20	1	0.115104565819408	0.0166666666666667
music	20	1	0.401630947021622	0.33767172812726
music	20	1	0.17997661350273003	0.25234996384671
music	20	1	0.109634864463094	0.161243673174259
music	20	1	0.13394726104721302	0.16702819956616102
music	20	1	0.174810313965341	0.081706435285611
bseq.sc	0	1	0.34439152488764396	0.5215366705471479
bseq.sc	0	1	0.111347672869229	0.140279394644936
bseq.sc	0	1	0.21970481294564198	0.18859138533178102
bseq.sc	0	1	0.0817231685670142	0.110593713620489
bseq.sc	0	1	0.24283282073047102	0.0389988358556461
bseq.sc	0	1	0.0885556048633686	0.37246192893401003
bseq.sc	0	1	0.269533241051106	0.22842639593908604
bseq.sc	0	1	0.234332608500335	0.15609137055837602
bseq.sc	0	1	0.141384685702778	0.19162436548223302
bseq.sc	0	1	0.266193859882412	0.0513959390862944
bseq.sc	0	1	0.755609673161124	0.570399476096922
bseq.sc	0	1	0.186869880040057	0.255402750491159
bseq.sc	0	1	0.0	0.132940406024885
bseq.sc	0	1	0.0	0.037328094302554
bseq.sc	0	1	0.0575204467988184	0.00392927308447937
bseq.sc	0	1	0.65750756666682	0.663182346109175
bseq.sc	0	1	0.131045210501883	0.153310104529617
bseq.sc	0	1	0.0	0.0507162214479288
bseq.sc	0	1	0.0721057276366367	0.0979481223383662
bseq.sc	0	1	0.139341495194661	0.0348432055749129
bseq.sc	0	1	0.250870491789505	0.375462962962963
bseq.sc	0	1	0.197544492782695	0.22083333333333302
bseq.sc	0	1	0.227849649746516	0.25555555555555604
bseq.sc	0	1	0.130591037632858	0.131481481481481
bseq.sc	0	1	0.19314432804842602	0.0166666666666667
bseq.sc	0	1	0.220291367899424	0.33767172812726
bseq.sc	0	1	0.21720850893709698	0.25234996384671
bseq.sc	0	1	0.215096784540411	0.161243673174259
bseq.sc	0	1	0.23611073158249402	0.16702819956616102
bseq.sc	0	1	0.111292607040575	0.081706435285611
bseq.sc	5	1	0.1963818151162	0.5215366705471479
bseq.sc	5	1	0.10527516057186098	0.140279394644936
bseq.sc	5	1	0.166612833175653	0.18859138533178102
bseq.sc	5	1	0.13488878766046	0.110593713620489
bseq.sc	5	1	0.396841403475827	0.0389988358556461
bseq.sc	5	1	0.0958867379995311	0.37246192893401003
bseq.sc	5	1	0.173559893432227	0.22842639593908604
bseq.sc	5	1	0.18957290919103698	0.15609137055837602
bseq.sc	5	1	0.143578063746271	0.19162436548223302
bseq.sc	5	1	0.397402395630933	0.0513959390862944
bseq.sc	5	1	0.474955281126344	0.570399476096922
bseq.sc	5	1	0.180546340587737	0.255402750491159
bseq.sc	5	1	0.0	0.132940406024885
bseq.sc	5	1	0.108591357087897	0.037328094302554
bseq.sc	5	1	0.235907021198021	0.00392927308447937
bseq.sc	5	1	0.31294654355192403	0.663182346109175
bseq.sc	5	1	0.130069878357463	0.153310104529617
bseq.sc	5	1	0.0763563402900973	0.0507162214479288
bseq.sc	5	1	0.153589722256391	0.0979481223383662
bseq.sc	5	1	0.32703751554412497	0.0348432055749129
bseq.sc	5	1	0.155907899017126	0.375462962962963
bseq.sc	5	1	0.18937386245882198	0.22083333333333302
bseq.sc	5	1	0.177923388240206	0.25555555555555604
bseq.sc	5	1	0.13866572381214	0.131481481481481
bseq.sc	5	1	0.338129126471707	0.0166666666666667
bseq.sc	5	1	0.15549578568011702	0.33767172812726
bseq.sc	5	1	0.150571372465651	0.25234996384671
bseq.sc	5	1	0.16846043163274801	0.161243673174259
bseq.sc	5	1	0.206492750168679	0.16702819956616102
bseq.sc	5	1	0.318979660052805	0.081706435285611
bseq.sc	10	1	0.182079936702811	0.5215366705471479
bseq.sc	10	1	0.112025074710496	0.140279394644936
bseq.sc	10	1	0.15289426765830802	0.18859138533178102
bseq.sc	10	1	0.13562109872498102	0.110593713620489
bseq.sc	10	1	0.417379622203404	0.0389988358556461
bseq.sc	10	1	0.0987473258960089	0.37246192893401003
bseq.sc	10	1	0.17165391058922	0.22842639593908604
bseq.sc	10	1	0.17657015330204398	0.15609137055837602
bseq.sc	10	1	0.156356551605078	0.19162436548223302
bseq.sc	10	1	0.39667205860765004	0.0513959390862944
bseq.sc	10	1	0.4824425591385929	0.570399476096922
bseq.sc	10	1	0.171800716937287	0.255402750491159
bseq.sc	10	1	0.0	0.132940406024885
bseq.sc	10	1	0.10532627096677902	0.037328094302554
bseq.sc	10	1	0.24043045295734	0.00392927308447937
bseq.sc	10	1	0.30588937868065996	0.663182346109175
bseq.sc	10	1	0.122299822549781	0.153310104529617
bseq.sc	10	1	0.0724690677335676	0.0507162214479288
bseq.sc	10	1	0.158513653959347	0.0979481223383662
bseq.sc	10	1	0.340828077076644	0.0348432055749129
bseq.sc	10	1	0.15107769535666501	0.375462962962963
bseq.sc	10	1	0.192207959938087	0.22083333333333302
bseq.sc	10	1	0.181126482559454	0.25555555555555604
bseq.sc	10	1	0.134988433293764	0.131481481481481
bseq.sc	10	1	0.34059942885203004	0.0166666666666667
bseq.sc	10	1	0.155008375554389	0.33767172812726
bseq.sc	10	1	0.149990434253944	0.25234996384671
bseq.sc	10	1	0.16303874456314002	0.161243673174259
bseq.sc	10	1	0.207098411013901	0.16702819956616102
bseq.sc	10	1	0.32486403461462704	0.081706435285611
bseq.sc	20	1	0.17725871959449602	0.5215366705471479
bseq.sc	20	1	0.11706463161969198	0.140279394644936
bseq.sc	20	1	0.151251577900513	0.18859138533178102
bseq.sc	20	1	0.13477078124308198	0.110593713620489
bseq.sc	20	1	0.419654289642217	0.0389988358556461
bseq.sc	20	1	0.102486954496917	0.37246192893401003
bseq.sc	20	1	0.16819101020881103	0.22842639593908604
bseq.sc	20	1	0.18269747464031802	0.15609137055837602
bseq.sc	20	1	0.15415663674483598	0.19162436548223302
bseq.sc	20	1	0.39246792390911794	0.0513959390862944
bseq.sc	20	1	0.478577200012615	0.570399476096922
bseq.sc	20	1	0.17056169771135302	0.255402750491159
bseq.sc	20	1	0.0	0.132940406024885
bseq.sc	20	1	0.11466718627588	0.037328094302554
bseq.sc	20	1	0.23619391600015197	0.00392927308447937
bseq.sc	20	1	0.30098375312936604	0.663182346109175
bseq.sc	20	1	0.12300682796210799	0.153310104529617
bseq.sc	20	1	0.0720262181182023	0.0507162214479288
bseq.sc	20	1	0.156808187494788	0.0979481223383662
bseq.sc	20	1	0.347175013295536	0.0348432055749129
bseq.sc	20	1	0.15508489489580402	0.375462962962963
bseq.sc	20	1	0.15671372195774402	0.22083333333333302
bseq.sc	20	1	0.17142779117790602	0.25555555555555604
bseq.sc	20	1	0.16534030182287698	0.131481481481481
bseq.sc	20	1	0.35143329014566993	0.0166666666666667
bseq.sc	20	1	0.159044993524737	0.33767172812726
bseq.sc	20	1	0.14526034612823402	0.25234996384671
bseq.sc	20	1	0.16208299950992403	0.161243673174259
bseq.sc	20	1	0.20848331918715102	0.16702819956616102
bseq.sc	20	1	0.325128341649955	0.081706435285611
cibersort	0	1	0.486131163485992	0.5215366705471479
cibersort	0	1	0.116053996706143	0.140279394644936
cibersort	0	1	0.218537196417789	0.18859138533178102
cibersort	0	1	0.0814476735293315	0.110593713620489
cibersort	0	1	0.09782996986074499	0.0389988358556461
cibersort	0	1	0.20932829759100102	0.37246192893401003
cibersort	0	1	0.249161450059487	0.22842639593908604
cibersort	0	1	0.178505393294525	0.15609137055837602
cibersort	0	1	0.138240334866675	0.19162436548223302
cibersort	0	1	0.224764524188311	0.0513959390862944
cibersort	0	1	0.682451549047277	0.570399476096922
cibersort	0	1	0.191934059386247	0.255402750491159
cibersort	0	1	0.0663417972964336	0.132940406024885
cibersort	0	1	0.0592725942700422	0.037328094302554
cibersort	0	1	0.0	0.00392927308447937
cibersort	0	1	0.716798557811745	0.663182346109175
cibersort	0	1	0.15677985919084697	0.153310104529617
cibersort	0	1	0.0	0.0507162214479288
cibersort	0	1	0.0949154047242354	0.0979481223383662
cibersort	0	1	0.0315061782731728	0.0348432055749129
cibersort	0	1	0.378185412454569	0.375462962962963
cibersort	0	1	0.217189680586638	0.22083333333333302
cibersort	0	1	0.234841819288249	0.25555555555555604
cibersort	0	1	0.10517930231347401	0.131481481481481
cibersort	0	1	0.0646037853570696	0.0166666666666667
cibersort	0	1	0.31421788803001194	0.33767172812726
cibersort	0	1	0.220955396218291	0.25234996384671
cibersort	0	1	0.142518652153697	0.161243673174259
cibersort	0	1	0.208763613865337	0.16702819956616102
cibersort	0	1	0.11354444973266302	0.081706435285611
cibersort	5	1	0.616311079410535	0.5215366705471479
cibersort	5	1	0.0583271608546618	0.140279394644936
cibersort	5	1	0.0847722045722997	0.18859138533178102
cibersort	5	1	0.0161091032887079	0.110593713620489
cibersort	5	1	0.22448045187379603	0.0389988358556461
cibersort	5	1	0.30003049846312607	0.37246192893401003
cibersort	5	1	0.23364594740222897	0.22842639593908604
cibersort	5	1	0.0897595146176543	0.15609137055837602
cibersort	5	1	0.0955999259534966	0.19162436548223302
cibersort	5	1	0.280964113563495	0.0513959390862944
cibersort	5	1	0.776052215121423	0.570399476096922
cibersort	5	1	0.10236985354756599	0.255402750491159
cibersort	5	1	0.0	0.132940406024885
cibersort	5	1	0.0	0.037328094302554
cibersort	5	1	0.121577931331011	0.00392927308447937
cibersort	5	1	0.703114509543059	0.663182346109175
cibersort	5	1	0.0953916543366906	0.153310104529617
cibersort	5	1	0.0	0.0507162214479288
cibersort	5	1	0.0264215064981372	0.0979481223383662
cibersort	5	1	0.175072329622113	0.0348432055749129
cibersort	5	1	0.49517818040562195	0.375462962962963
cibersort	5	1	0.20520181367863896	0.22083333333333302
cibersort	5	1	0.13160070106749303	0.25555555555555604
cibersort	5	1	0.0347428848658146	0.131481481481481
cibersort	5	1	0.13327641998242998	0.0166666666666667
cibersort	5	1	0.43984852593562396	0.33767172812726
cibersort	5	1	0.20817364798331897	0.25234996384671
cibersort	5	1	0.0318454562554218	0.161243673174259
cibersort	5	1	0.116161765741393	0.16702819956616102
cibersort	5	1	0.20397060408424197	0.081706435285611
cibersort	10	1	0.614611228516758	0.5215366705471479
cibersort	10	1	0.0548239318849629	0.140279394644936
cibersort	10	1	0.077037559044523	0.18859138533178102
cibersort	10	1	0.0128732173415176	0.110593713620489
cibersort	10	1	0.24065406321223798	0.0389988358556461
cibersort	10	1	0.311058285866629	0.37246192893401003
cibersort	10	1	0.24205813691492398	0.22842639593908604
cibersort	10	1	0.0782741400513193	0.15609137055837602
cibersort	10	1	0.0825280899230152	0.19162436548223302
cibersort	10	1	0.28608134724411305	0.0513959390862944
cibersort	10	1	0.766625807106885	0.570399476096922
cibersort	10	1	0.102496753446095	0.255402750491159
cibersort	10	1	0.0	0.132940406024885
cibersort	10	1	0.0	0.037328094302554
cibersort	10	1	0.13087743944702002	0.00392927308447937
cibersort	10	1	0.7020889911020601	0.663182346109175
cibersort	10	1	0.0926652920602216	0.153310104529617
cibersort	10	1	0.0	0.0507162214479288
cibersort	10	1	0.0220319337492138	0.0979481223383662
cibersort	10	1	0.183213783088505	0.0348432055749129
cibersort	10	1	0.508508651309691	0.375462962962963
cibersort	10	1	0.194473677507259	0.22083333333333302
cibersort	10	1	0.11994863727473101	0.25555555555555604
cibersort	10	1	0.0299544720077154	0.131481481481481
cibersort	10	1	0.14711456190060299	0.0166666666666667
cibersort	10	1	0.45059539098094004	0.33767172812726
cibersort	10	1	0.206025025707794	0.25234996384671
cibersort	10	1	0.0192382551406914	0.161243673174259
cibersort	10	1	0.10385293145300599	0.16702819956616102
cibersort	10	1	0.220288396717568	0.081706435285611
cibersort	20	1	0.572044803875555	0.5215366705471479
cibersort	20	1	0.0365368455910916	0.140279394644936
cibersort	20	1	0.0459207428226368	0.18859138533178102
cibersort	20	1	0.0	0.110593713620489
cibersort	20	1	0.34549760771071697	0.0389988358556461
cibersort	20	1	0.316649474364786	0.37246192893401003
cibersort	20	1	0.23815812060417	0.22842639593908604
cibersort	20	1	0.0736196165381384	0.15609137055837602
cibersort	20	1	0.0732662356783367	0.19162436548223302
cibersort	20	1	0.29830655281456897	0.0513959390862944
cibersort	20	1	0.762261222370052	0.570399476096922
cibersort	20	1	0.103425914483414	0.255402750491159
cibersort	20	1	0.0	0.132940406024885
cibersort	20	1	0.0	0.037328094302554
cibersort	20	1	0.134312863146534	0.00392927308447937
cibersort	20	1	0.703181722464349	0.663182346109175
cibersort	20	1	0.0868845033147221	0.153310104529617
cibersort	20	1	0.0	0.0507162214479288
cibersort	20	1	0.0210711640984831	0.0979481223383662
cibersort	20	1	0.188862610122446	0.0348432055749129
cibersort	20	1	0.5176483270371721	0.375462962962963
cibersort	20	1	0.194222124201706	0.22083333333333302
cibersort	20	1	0.116636426588874	0.25555555555555604
cibersort	20	1	0.0194903724336548	0.131481481481481
cibersort	20	1	0.152002749738593	0.0166666666666667
cibersort	20	1	0.45762292863683796	0.33767172812726
cibersort	20	1	0.20529717346153098	0.25234996384671
cibersort	20	1	0.0125968058055503	0.161243673174259
cibersort	20	1	0.0960525343572835	0.16702819956616102
cibersort	20	1	0.228430557738797	0.081706435285611
bisque	0	2	0.462212252265495	0.5215366705471479
bisque	0	2	0.192209908785997	0.140279394644936
bisque	0	2	0.14599966197512	0.18859138533178102
bisque	0	2	0.10915915803603801	0.110593713620489
bisque	0	2	0.0904190189373503	0.0389988358556461
bisque	0	2	0.179159703968114	0.37246192893401003
bisque	0	2	0.33157077082213504	0.22842639593908604
bisque	0	2	0.32259683542897805	0.15609137055837602
bisque	0	2	0.16667268978077301	0.19162436548223302
bisque	0	2	0.0	0.0513959390862944
bisque	0	2	0.539060901947449	0.570399476096922
bisque	0	2	0.256933236909356	0.255402750491159
bisque	0	2	0.11845947026566	0.132940406024885
bisque	0	2	0.0855463908775353	0.037328094302554
bisque	0	2	0.0	0.00392927308447937
bisque	0	2	0.503335782300366	0.663182346109175
bisque	0	2	0.207075420673497	0.153310104529617
bisque	0	2	0.142984868247019	0.0507162214479288
bisque	0	2	0.0891929871133178	0.0979481223383662
bisque	0	2	0.0574109416657999	0.0348432055749129
bisque	0	2	0.452788017745932	0.375462962962963
bisque	0	2	0.206261354081745	0.22083333333333302
bisque	0	2	0.163952187480756	0.25555555555555604
bisque	0	2	0.130525379379099	0.131481481481481
bisque	0	2	0.0464730613124669	0.0166666666666667
bisque	0	2	0.455670968638046	0.33767172812726
bisque	0	2	0.180151912187108	0.25234996384671
bisque	0	2	0.161316025995665	0.161243673174259
bisque	0	2	0.15457703489503602	0.16702819956616102
bisque	0	2	0.0482840582841444	0.081706435285611
bisque	5	2	0.46372144883578703	0.5215366705471479
bisque	5	2	0.191684471719728	0.140279394644936
bisque	5	2	0.143151737160678	0.18859138533178102
bisque	5	2	0.10920440052678398	0.110593713620489
bisque	5	2	0.0922379417570228	0.0389988358556461
bisque	5	2	0.146744209084769	0.37246192893401003
bisque	5	2	0.34249770434629107	0.22842639593908604
bisque	5	2	0.344098726114796	0.15609137055837602
bisque	5	2	0.166659360454144	0.19162436548223302
bisque	5	2	0.0	0.0513959390862944
bisque	5	2	0.52878900575286	0.570399476096922
bisque	5	2	0.25490239162601197	0.255402750491159
bisque	5	2	0.125847866157655	0.132940406024885
bisque	5	2	0.0904607364634729	0.037328094302554
bisque	5	2	0.0	0.00392927308447937
bisque	5	2	0.49824454029987797	0.663182346109175
bisque	5	2	0.21024054266822897	0.153310104529617
bisque	5	2	0.14858645141055601	0.0507162214479288
bisque	5	2	0.0935817655433965	0.0979481223383662
bisque	5	2	0.0493467000779414	0.0348432055749129
bisque	5	2	0.455362859667422	0.375462962962963
bisque	5	2	0.20558890222982198	0.22083333333333302
bisque	5	2	0.16079462266702899	0.25555555555555604
bisque	5	2	0.128230679483026	0.131481481481481
bisque	5	2	0.050022935952702005	0.0166666666666667
bisque	5	2	0.461289932062103	0.33767172812726
bisque	5	2	0.178908314235815	0.25234996384671
bisque	5	2	0.15598044571112502	0.161243673174259
bisque	5	2	0.148813016971737	0.16702819956616102
bisque	5	2	0.0550082910192191	0.081706435285611
bisque	10	2	0.46380067896462795	0.5215366705471479
bisque	10	2	0.191658321875828	0.140279394644936
bisque	10	2	0.142898039690001	0.18859138533178102
bisque	10	2	0.10918466697584402	0.110593713620489
bisque	10	2	0.0924582924936987	0.0389988358556461
bisque	10	2	0.143756247847984	0.37246192893401003
bisque	10	2	0.343555367424017	0.22842639593908604
bisque	10	2	0.34603847878182104	0.15609137055837602
bisque	10	2	0.166649905946178	0.19162436548223302
bisque	10	2	0.0	0.0513959390862944
bisque	10	2	0.527546592651977	0.570399476096922
bisque	10	2	0.25473603990946303	0.255402750491159
bisque	10	2	0.12660672858378	0.132940406024885
bisque	10	2	0.0911106388547796	0.037328094302554
bisque	10	2	0.0	0.00392927308447937
bisque	10	2	0.49778518224085205	0.663182346109175
bisque	10	2	0.210498725069161	0.153310104529617
bisque	10	2	0.149201972175111	0.0507162214479288
bisque	10	2	0.0939970499686449	0.0979481223383662
bisque	10	2	0.0485170705462316	0.0348432055749129
bisque	10	2	0.45560106237399695	0.375462962962963
bisque	10	2	0.205518165811553	0.22083333333333302
bisque	10	2	0.16046761777414098	0.25555555555555604
bisque	10	2	0.12800457762711098	0.131481481481481
bisque	10	2	0.0504085764131976	0.0166666666666667
bisque	10	2	0.46184638512751097	0.33767172812726
bisque	10	2	0.17873932972155102	0.25234996384671
bisque	10	2	0.155429249884898	0.161243673174259
bisque	10	2	0.148209891584432	0.16702819956616102
bisque	10	2	0.0557751436816073	0.081706435285611
bisque	20	2	0.463841851444562	0.5215366705471479
bisque	20	2	0.19164705626966197	0.140279394644936
bisque	20	2	0.142750725683661	0.18859138533178102
bisque	20	2	0.10917474661479401	0.110593713620489
bisque	20	2	0.092585619987321	0.0389988358556461
bisque	20	2	0.142067538802999	0.37246192893401003
bisque	20	2	0.344157057505485	0.22842639593908604
bisque	20	2	0.34713844803973803	0.15609137055837602
bisque	20	2	0.16663695565177802	0.19162436548223302
bisque	20	2	0.0	0.0513959390862944
bisque	20	2	0.52680794638774	0.570399476096922
bisque	20	2	0.25464102034216396	0.255402750491159
bisque	20	2	0.127049269978849	0.132940406024885
bisque	20	2	0.0915017632912478	0.037328094302554
bisque	20	2	0.0	0.00392927308447937
bisque	20	2	0.497593124457604	0.663182346109175
bisque	20	2	0.21049013732477803	0.153310104529617
bisque	20	2	0.14975243803843	0.0507162214479288
bisque	20	2	0.0940592856937534	0.0979481223383662
bisque	20	2	0.0481050144854349	0.0348432055749129
bisque	20	2	0.455738559348895	0.375462962962963
bisque	20	2	0.205479710176933	0.22083333333333302
bisque	20	2	0.16027244594072598	0.25555555555555604
bisque	20	2	0.127878347977459	0.131481481481481
bisque	20	2	0.0506309365559861	0.0166666666666667
bisque	20	2	0.46217104873341397	0.33767172812726
bisque	20	2	0.17863901211975797	0.25234996384671
bisque	20	2	0.155109450912956	0.161243673174259
bisque	20	2	0.147852428592824	0.16702819956616102
bisque	20	2	0.0562280596410493	0.081706435285611
music	0	2	0.447998290336427	0.5215366705471479
music	0	2	0.114993079367748	0.140279394644936
music	0	2	0.22111646624311998	0.18859138533178102
music	0	2	0.11025443048936599	0.110593713620489
music	0	2	0.105637733563339	0.0389988358556461
music	0	2	0.0911690306468187	0.37246192893401003
music	0	2	0.28231369012967306	0.22842639593908604
music	0	2	0.363099583179931	0.15609137055837602
music	0	2	0.188647032292943	0.19162436548223302
music	0	2	0.074770663750634	0.0513959390862944
music	0	2	0.813805173432014	0.570399476096922
music	0	2	0.158602837290175	0.255402750491159
music	0	2	0.0038116988264602705	0.132940406024885
music	0	2	0.0237802904513507	0.037328094302554
music	0	2	0.0	0.00392927308447937
music	0	2	0.7776656953452379	0.663182346109175
music	0	2	0.12140344239137599	0.153310104529617
music	0	2	0.0	0.0507162214479288
music	0	2	0.0739772722743756	0.0979481223383662
music	0	2	0.0269535899890099	0.0348432055749129
music	0	2	0.32214247857518397	0.375462962962963
music	0	2	0.23009695101791003	0.22083333333333302
music	0	2	0.30077617709266996	0.25555555555555604
music	0	2	0.132870208777078	0.131481481481481
music	0	2	0.0141141845371581	0.0166666666666667
music	0	2	0.24438593367672198	0.33767172812726
music	0	2	0.225574440183663	0.25234996384671
music	0	2	0.19877996236645	0.161243673174259
music	0	2	0.25768631935971303	0.16702819956616102
music	0	2	0.0735733444134515	0.081706435285611
music	5	2	0.564859463257656	0.5215366705471479
music	5	2	0.0720362126661891	0.140279394644936
music	5	2	0.12794768079348198	0.18859138533178102
music	5	2	0.0626670771364585	0.110593713620489
music	5	2	0.17248956614621397	0.0389988358556461
music	5	2	0.199904157241381	0.37246192893401003
music	5	2	0.266153291381986	0.22842639593908604
music	5	2	0.244676116206447	0.15609137055837602
music	5	2	0.179876829854142	0.19162436548223302
music	5	2	0.10938960531604501	0.0513959390862944
music	5	2	0.910148527777386	0.570399476096922
music	5	2	0.0794404504080267	0.255402750491159
music	5	2	0.0	0.132940406024885
music	5	2	0.0104110218145874	0.037328094302554
music	5	2	0.0	0.00392927308447937
music	5	2	0.857935991763528	0.663182346109175
music	5	2	0.0549936656770751	0.153310104529617
music	5	2	0.0	0.0507162214479288
music	5	2	0.0376968950247653	0.0979481223383662
music	5	2	0.0493734475346317	0.0348432055749129
music	5	2	0.45055235401566296	0.375462962962963
music	5	2	0.17426847925976902	0.22083333333333302
music	5	2	0.211288766400153	0.25555555555555604
music	5	2	0.0863694087745791	0.131481481481481
music	5	2	0.0775209915498355	0.0166666666666667
music	5	2	0.359647576614495	0.33767172812726
music	5	2	0.162643090641249	0.25234996384671
music	5	2	0.120423857930814	0.161243673174259
music	5	2	0.200893211216204	0.16702819956616102
music	5	2	0.156392263597239	0.081706435285611
music	10	2	0.579977996875484	0.5215366705471479
music	10	2	0.0684123423443779	0.140279394644936
music	10	2	0.12223142425030999	0.18859138533178102
music	10	2	0.0560503513978358	0.110593713620489
music	10	2	0.173327885131992	0.0389988358556461
music	10	2	0.21662930639346897	0.37246192893401003
music	10	2	0.273377571461215	0.22842639593908604
music	10	2	0.228804224167897	0.15609137055837602
music	10	2	0.16756488470292902	0.19162436548223302
music	10	2	0.11362401327449001	0.0513959390862944
music	10	2	0.9239640333463879	0.570399476096922
music	10	2	0.0649623409278694	0.255402750491159
music	10	2	0.0	0.132940406024885
music	10	2	0.0110736257257428	0.037328094302554
music	10	2	0.0	0.00392927308447937
music	10	2	0.861431663347895	0.663182346109175
music	10	2	0.0489944817646096	0.153310104529617
music	10	2	0.0	0.0507162214479288
music	10	2	0.0292310633755309	0.0979481223383662
music	10	2	0.0603427915119643	0.0348432055749129
music	10	2	0.47012291533974104	0.375462962962963
music	10	2	0.17321995988869499	0.22083333333333302
music	10	2	0.188933459022353	0.25555555555555604
music	10	2	0.078629732968816	0.131481481481481
music	10	2	0.0890939327803958	0.0166666666666667
music	10	2	0.36914073242187606	0.33767172812726
music	10	2	0.15566391440251998	0.25234996384671
music	10	2	0.11119831903371699	0.161243673174259
music	10	2	0.198439720585148	0.16702819956616102
music	10	2	0.16555731355674	0.081706435285611
music	20	2	0.5920404917943161	0.5215366705471479
music	20	2	0.0651870340129194	0.140279394644936
music	20	2	0.11478590051139999	0.18859138533178102
music	20	2	0.0520680461582188	0.110593713620489
music	20	2	0.17591852752314502	0.0389988358556461
music	20	2	0.220576438069945	0.37246192893401003
music	20	2	0.27288973671148103	0.22842639593908604
music	20	2	0.215236492646243	0.15609137055837602
music	20	2	0.16099273330031502	0.19162436548223302
music	20	2	0.13030459927201501	0.0513959390862944
music	20	2	0.933065077996705	0.570399476096922
music	20	2	0.0619077415737873	0.255402750491159
music	20	2	0.0	0.132940406024885
music	20	2	0.004290885046711971	0.037328094302554
music	20	2	0.000736295382795636	0.00392927308447937
music	20	2	0.8644742276091101	0.663182346109175
music	20	2	0.0443233768194741	0.153310104529617
music	20	2	0.0	0.0507162214479288
music	20	2	0.0267266803427732	0.0979481223383662
music	20	2	0.0644757152286432	0.0348432055749129
music	20	2	0.478468274516536	0.375462962962963
music	20	2	0.172345536585379	0.22083333333333302
music	20	2	0.18526613322085	0.25555555555555604
music	20	2	0.0746198301670506	0.131481481481481
music	20	2	0.0893002255101847	0.0166666666666667
music	20	2	0.37633426459676295	0.33767172812726
music	20	2	0.153691780206184	0.25234996384671
music	20	2	0.10462595294576801	0.161243673174259
music	20	2	0.192388513006188	0.16702819956616102
music	20	2	0.17295948924509696	0.081706435285611
bseq.sc	0	2	0.34439152488764396	0.5215366705471479
bseq.sc	0	2	0.111347672869229	0.140279394644936
bseq.sc	0	2	0.21970481294564198	0.18859138533178102
bseq.sc	0	2	0.0817231685670142	0.110593713620489
bseq.sc	0	2	0.24283282073047102	0.0389988358556461
bseq.sc	0	2	0.0885556048633686	0.37246192893401003
bseq.sc	0	2	0.269533241051106	0.22842639593908604
bseq.sc	0	2	0.234332608500335	0.15609137055837602
bseq.sc	0	2	0.141384685702778	0.19162436548223302
bseq.sc	0	2	0.266193859882412	0.0513959390862944
bseq.sc	0	2	0.755609673161124	0.570399476096922
bseq.sc	0	2	0.186869880040057	0.255402750491159
bseq.sc	0	2	0.0	0.132940406024885
bseq.sc	0	2	0.0	0.037328094302554
bseq.sc	0	2	0.0575204467988184	0.00392927308447937
bseq.sc	0	2	0.65750756666682	0.663182346109175
bseq.sc	0	2	0.131045210501883	0.153310104529617
bseq.sc	0	2	0.0	0.0507162214479288
bseq.sc	0	2	0.0721057276366367	0.0979481223383662
bseq.sc	0	2	0.139341495194661	0.0348432055749129
bseq.sc	0	2	0.250870491789505	0.375462962962963
bseq.sc	0	2	0.197544492782695	0.22083333333333302
bseq.sc	0	2	0.227849649746516	0.25555555555555604
bseq.sc	0	2	0.130591037632858	0.131481481481481
bseq.sc	0	2	0.19314432804842602	0.0166666666666667
bseq.sc	0	2	0.220291367899424	0.33767172812726
bseq.sc	0	2	0.21720850893709698	0.25234996384671
bseq.sc	0	2	0.215096784540411	0.161243673174259
bseq.sc	0	2	0.23611073158249402	0.16702819956616102
bseq.sc	0	2	0.111292607040575	0.081706435285611
bseq.sc	5	2	0.41069507248927006	0.5215366705471479
bseq.sc	5	2	0.0562935442104736	0.140279394644936
bseq.sc	5	2	0.127826336726029	0.18859138533178102
bseq.sc	5	2	0.11982037988874301	0.110593713620489
bseq.sc	5	2	0.285364666685484	0.0389988358556461
bseq.sc	5	2	0.166982059365955	0.37246192893401003
bseq.sc	5	2	0.17083380103197998	0.22842639593908604
bseq.sc	5	2	0.17877711524979503	0.15609137055837602
bseq.sc	5	2	0.158348569173712	0.19162436548223302
bseq.sc	5	2	0.32505845517855797	0.0513959390862944
bseq.sc	5	2	0.683783282793908	0.570399476096922
bseq.sc	5	2	0.136602652692664	0.255402750491159
bseq.sc	5	2	0.0	0.132940406024885
bseq.sc	5	2	0.009074827305973091	0.037328094302554
bseq.sc	5	2	0.170539237207455	0.00392927308447937
bseq.sc	5	2	0.535319734495355	0.663182346109175
bseq.sc	5	2	0.0837120698941789	0.153310104529617
bseq.sc	5	2	0.0	0.0507162214479288
bseq.sc	5	2	0.111445973611239	0.0979481223383662
bseq.sc	5	2	0.269522221999227	0.0348432055749129
bseq.sc	5	2	0.367784681125489	0.375462962962963
bseq.sc	5	2	0.11846897002627801	0.22083333333333302
bseq.sc	5	2	0.178839832531481	0.25555555555555604
bseq.sc	5	2	0.15749509094619502	0.131481481481481
bseq.sc	5	2	0.17741142537055604	0.0166666666666667
bseq.sc	5	2	0.274496771351797	0.33767172812726
bseq.sc	5	2	0.12872397456968301	0.25234996384671
bseq.sc	5	2	0.0799979230859001	0.161243673174259
bseq.sc	5	2	0.313725413249774	0.16702819956616102
bseq.sc	5	2	0.203055917742846	0.081706435285611
bseq.sc	10	2	0.43466813522178704	0.5215366705471479
bseq.sc	10	2	0.0596854656194367	0.140279394644936
bseq.sc	10	2	0.112758057127499	0.18859138533178102
bseq.sc	10	2	0.126465551148358	0.110593713620489
bseq.sc	10	2	0.266422790882919	0.0389988358556461
bseq.sc	10	2	0.181752818600263	0.37246192893401003
bseq.sc	10	2	0.16299891831556	0.22842639593908604
bseq.sc	10	2	0.175970848882338	0.15609137055837602
bseq.sc	10	2	0.16406985325091197	0.19162436548223302
bseq.sc	10	2	0.315207560950927	0.0513959390862944
bseq.sc	10	2	0.6714165831447901	0.570399476096922
bseq.sc	10	2	0.11560484505475697	0.255402750491159
bseq.sc	10	2	0.0	0.132940406024885
bseq.sc	10	2	0.0495973593465419	0.037328094302554
bseq.sc	10	2	0.16338121245391102	0.00392927308447937
bseq.sc	10	2	0.521677800160771	0.663182346109175
bseq.sc	10	2	0.0859905885804702	0.153310104529617
bseq.sc	10	2	0.0	0.0507162214479288
bseq.sc	10	2	0.105988643492305	0.0979481223383662
bseq.sc	10	2	0.286342967766454	0.0348432055749129
bseq.sc	10	2	0.362921336729088	0.375462962962963
bseq.sc	10	2	0.110945768475119	0.22083333333333302
bseq.sc	10	2	0.167011827915731	0.25555555555555604
bseq.sc	10	2	0.166418117950946	0.131481481481481
bseq.sc	10	2	0.19270294892911496	0.0166666666666667
bseq.sc	10	2	0.283249470153935	0.33767172812726
bseq.sc	10	2	0.134182240184773	0.25234996384671
bseq.sc	10	2	0.10224097592418101	0.161243673174259
bseq.sc	10	2	0.269861166543252	0.16702819956616102
bseq.sc	10	2	0.21046614719386	0.081706435285611
bseq.sc	20	2	0.44182731906282	0.5215366705471479
bseq.sc	20	2	0.0569019914116791	0.140279394644936
bseq.sc	20	2	0.10155766130689399	0.18859138533178102
bseq.sc	20	2	0.128523809348822	0.110593713620489
bseq.sc	20	2	0.271189218869785	0.0389988358556461
bseq.sc	20	2	0.17949975462565398	0.37246192893401003
bseq.sc	20	2	0.16844588742141697	0.22842639593908604
bseq.sc	20	2	0.166221889802402	0.15609137055837602
bseq.sc	20	2	0.17216219383835699	0.19162436548223302
bseq.sc	20	2	0.31367027431217	0.0513959390862944
bseq.sc	20	2	0.665654551637104	0.570399476096922
bseq.sc	20	2	0.10071628222672699	0.255402750491159
bseq.sc	20	2	0.0	0.132940406024885
bseq.sc	20	2	0.0712012728797665	0.037328094302554
bseq.sc	20	2	0.16242789325640303	0.00392927308447937
bseq.sc	20	2	0.527775029504142	0.663182346109175
bseq.sc	20	2	0.0864525928876213	0.153310104529617
bseq.sc	20	2	0.0	0.0507162214479288
bseq.sc	20	2	0.103919284508556	0.0979481223383662
bseq.sc	20	2	0.28185309309968104	0.0348432055749129
bseq.sc	20	2	0.36588221946968397	0.375462962962963
bseq.sc	20	2	0.10788520228824199	0.22083333333333302
bseq.sc	20	2	0.170938107495911	0.25555555555555604
bseq.sc	20	2	0.165747764977	0.131481481481481
bseq.sc	20	2	0.189546705769163	0.0166666666666667
bseq.sc	20	2	0.28079495613675703	0.33767172812726
bseq.sc	20	2	0.11045422918742699	0.25234996384671
bseq.sc	20	2	0.102625733535871	0.161243673174259
bseq.sc	20	2	0.27082398880839803	0.16702819956616102
bseq.sc	20	2	0.235301092331548	0.081706435285611
cibersort	0	2	0.486131163485992	0.5215366705471479
cibersort	0	2	0.116053996706143	0.140279394644936
cibersort	0	2	0.218537196417789	0.18859138533178102
cibersort	0	2	0.0814476735293315	0.110593713620489
cibersort	0	2	0.09782996986074499	0.0389988358556461
cibersort	0	2	0.20932829759100102	0.37246192893401003
cibersort	0	2	0.249161450059487	0.22842639593908604
cibersort	0	2	0.178505393294525	0.15609137055837602
cibersort	0	2	0.138240334866675	0.19162436548223302
cibersort	0	2	0.224764524188311	0.0513959390862944
cibersort	0	2	0.682451549047277	0.570399476096922
cibersort	0	2	0.191934059386247	0.255402750491159
cibersort	0	2	0.0663417972964336	0.132940406024885
cibersort	0	2	0.0592725942700422	0.037328094302554
cibersort	0	2	0.0	0.00392927308447937
cibersort	0	2	0.716798557811745	0.663182346109175
cibersort	0	2	0.15677985919084697	0.153310104529617
cibersort	0	2	0.0	0.0507162214479288
cibersort	0	2	0.0949154047242354	0.0979481223383662
cibersort	0	2	0.0315061782731728	0.0348432055749129
cibersort	0	2	0.378185412454569	0.375462962962963
cibersort	0	2	0.217189680586638	0.22083333333333302
cibersort	0	2	0.234841819288249	0.25555555555555604
cibersort	0	2	0.10517930231347401	0.131481481481481
cibersort	0	2	0.0646037853570696	0.0166666666666667
cibersort	0	2	0.31421788803001194	0.33767172812726
cibersort	0	2	0.220955396218291	0.25234996384671
cibersort	0	2	0.142518652153697	0.161243673174259
cibersort	0	2	0.208763613865337	0.16702819956616102
cibersort	0	2	0.11354444973266302	0.081706435285611
cibersort	5	2	0.6013741863579289	0.5215366705471479
cibersort	5	2	0.0501493877073516	0.140279394644936
cibersort	5	2	0.0533750806584426	0.18859138533178102
cibersort	5	2	0.0115163727945274	0.110593713620489
cibersort	5	2	0.28358497248174996	0.0389988358556461
cibersort	5	2	0.289015977974607	0.37246192893401003
cibersort	5	2	0.162804780260772	0.22842639593908604
cibersort	5	2	0.0679337207936909	0.15609137055837602
cibersort	5	2	0.074490630583489	0.19162436548223302
cibersort	5	2	0.40575489038744106	0.0513959390862944
cibersort	5	2	0.828689631640895	0.570399476096922
cibersort	5	2	0.0934006603945534	0.255402750491159
cibersort	5	2	0.0	0.132940406024885
cibersort	5	2	0.0	0.037328094302554
cibersort	5	2	0.0779097079645515	0.00392927308447937
cibersort	5	2	0.739863238245535	0.663182346109175
cibersort	5	2	0.0665355526304816	0.153310104529617
cibersort	5	2	0.0	0.0507162214479288
cibersort	5	2	0.0282310488094923	0.0979481223383662
cibersort	5	2	0.165370160314491	0.0348432055749129
cibersort	5	2	0.478340657533628	0.375462962962963
cibersort	5	2	0.137146037506315	0.22083333333333302
cibersort	5	2	0.109792725095866	0.25555555555555604
cibersort	5	2	0.032703936014602995	0.131481481481481
cibersort	5	2	0.242016643849588	0.0166666666666667
cibersort	5	2	0.4365681025659	0.33767172812726
cibersort	5	2	0.130712434345959	0.25234996384671
cibersort	5	2	0.043730283177783	0.161243673174259
cibersort	5	2	0.115949786545639	0.16702819956616102
cibersort	5	2	0.273039393364719	0.081706435285611
cibersort	10	2	0.612687957121661	0.5215366705471479
cibersort	10	2	0.0437416457671173	0.140279394644936
cibersort	10	2	0.0388209876967558	0.18859138533178102
cibersort	10	2	0.00761645625751356	0.110593713620489
cibersort	10	2	0.297132953156952	0.0389988358556461
cibersort	10	2	0.294600992448204	0.37246192893401003
cibersort	10	2	0.162797555106271	0.22842639593908604
cibersort	10	2	0.0522380024647259	0.15609137055837602
cibersort	10	2	0.0686652307834743	0.19162436548223302
cibersort	10	2	0.421698219197324	0.0513959390862944
cibersort	10	2	0.824494459827167	0.570399476096922
cibersort	10	2	0.0808091385498396	0.255402750491159
cibersort	10	2	0.0	0.132940406024885
cibersort	10	2	0.0	0.037328094302554
cibersort	10	2	0.0946964016229937	0.00392927308447937
cibersort	10	2	0.7353181401468081	0.663182346109175
cibersort	10	2	0.0632541568611929	0.153310104529617
cibersort	10	2	0.0	0.0507162214479288
cibersort	10	2	0.0253154929390551	0.0979481223383662
cibersort	10	2	0.17611221005294397	0.0348432055749129
cibersort	10	2	0.48760494811294	0.375462962962963
cibersort	10	2	0.131044569065493	0.22083333333333302
cibersort	10	2	0.0952167848973793	0.25555555555555604
cibersort	10	2	0.0264098059117944	0.131481481481481
cibersort	10	2	0.259723892012394	0.0166666666666667
cibersort	10	2	0.44964718402347	0.33767172812726
cibersort	10	2	0.12109038120279401	0.25234996384671
cibersort	10	2	0.0271299614388318	0.161243673174259
cibersort	10	2	0.1104965847937	0.16702819956616102
cibersort	10	2	0.291635888541204	0.081706435285611
cibersort	20	2	0.6146598487792451	0.5215366705471479
cibersort	20	2	0.0404064107627687	0.140279394644936
cibersort	20	2	0.0309690493126711	0.18859138533178102
cibersort	20	2	0.005289773558283421	0.110593713620489
cibersort	20	2	0.30867491758703197	0.0389988358556461
cibersort	20	2	0.298374062178852	0.37246192893401003
cibersort	20	2	0.161854724508424	0.22842639593908604
cibersort	20	2	0.0460796260493031	0.15609137055837602
cibersort	20	2	0.0586956199313953	0.19162436548223302
cibersort	20	2	0.434995967332026	0.0513959390862944
cibersort	20	2	0.8240399420760329	0.570399476096922
cibersort	20	2	0.0769855652005357	0.255402750491159
cibersort	20	2	0.0	0.132940406024885
cibersort	20	2	0.0	0.037328094302554
cibersort	20	2	0.0989744927234317	0.00392927308447937
cibersort	20	2	0.7357808676015881	0.663182346109175
cibersort	20	2	0.0598193808798864	0.153310104529617
cibersort	20	2	0.0	0.0507162214479288
cibersort	20	2	0.0207887615230442	0.0979481223383662
cibersort	20	2	0.18361098999548103	0.0348432055749129
cibersort	20	2	0.49368412537342293	0.375462962962963
cibersort	20	2	0.12887034515381698	0.22083333333333302
cibersort	20	2	0.0886480350596342	0.25555555555555604
cibersort	20	2	0.0227089384114045	0.131481481481481
cibersort	20	2	0.26608855600172104	0.0166666666666667
cibersort	20	2	0.458028289975182	0.33767172812726
cibersort	20	2	0.11482800558044	0.25234996384671
cibersort	20	2	0.0284715809011274	0.161243673174259
cibersort	20	2	0.106061233816714	0.16702819956616102
cibersort	20	2	0.29261088972653604	0.081706435285611
bisque	0	3	0.462212252265495	0.5215366705471479
bisque	0	3	0.192209908785997	0.140279394644936
bisque	0	3	0.14599966197512	0.18859138533178102
bisque	0	3	0.10915915803603801	0.110593713620489
bisque	0	3	0.0904190189373503	0.0389988358556461
bisque	0	3	0.179159703968114	0.37246192893401003
bisque	0	3	0.33157077082213504	0.22842639593908604
bisque	0	3	0.32259683542897805	0.15609137055837602
bisque	0	3	0.16667268978077301	0.19162436548223302
bisque	0	3	0.0	0.0513959390862944
bisque	0	3	0.539060901947449	0.570399476096922
bisque	0	3	0.256933236909356	0.255402750491159
bisque	0	3	0.11845947026566	0.132940406024885
bisque	0	3	0.0855463908775353	0.037328094302554
bisque	0	3	0.0	0.00392927308447937
bisque	0	3	0.503335782300366	0.663182346109175
bisque	0	3	0.207075420673497	0.153310104529617
bisque	0	3	0.142984868247019	0.0507162214479288
bisque	0	3	0.0891929871133178	0.0979481223383662
bisque	0	3	0.0574109416657999	0.0348432055749129
bisque	0	3	0.452788017745932	0.375462962962963
bisque	0	3	0.206261354081745	0.22083333333333302
bisque	0	3	0.163952187480756	0.25555555555555604
bisque	0	3	0.130525379379099	0.131481481481481
bisque	0	3	0.0464730613124669	0.0166666666666667
bisque	0	3	0.455670968638046	0.33767172812726
bisque	0	3	0.180151912187108	0.25234996384671
bisque	0	3	0.161316025995665	0.161243673174259
bisque	0	3	0.15457703489503602	0.16702819956616102
bisque	0	3	0.0482840582841444	0.081706435285611
bisque	5	3	0.46254619728998403	0.5215366705471479
bisque	5	3	0.19282414325768102	0.140279394644936
bisque	5	3	0.14536488534621803	0.18859138533178102
bisque	5	3	0.109581063549736	0.110593713620489
bisque	5	3	0.0896837105563816	0.0389988358556461
bisque	5	3	0.167147550353376	0.37246192893401003
bisque	5	3	0.336073005578626	0.22842639593908604
bisque	5	3	0.33026086414375605	0.15609137055837602
bisque	5	3	0.16651857992424202	0.19162436548223302
bisque	5	3	0.0	0.0513959390862944
bisque	5	3	0.544412424655469	0.570399476096922
bisque	5	3	0.252698536403183	0.255402750491159
bisque	5	3	0.117403244180564	0.132940406024885
bisque	5	3	0.0854857947607836	0.037328094302554
bisque	5	3	0.0	0.00392927308447937
bisque	5	3	0.500353070509162	0.663182346109175
bisque	5	3	0.20772439243239302	0.153310104529617
bisque	5	3	0.144898728924199	0.0507162214479288
bisque	5	3	0.08996583968132599	0.0979481223383662
bisque	5	3	0.0570579684529199	0.0348432055749129
bisque	5	3	0.454162667916207	0.375462962962963
bisque	5	3	0.20616539774380602	0.22083333333333302
bisque	5	3	0.162963951647704	0.25555555555555604
bisque	5	3	0.12982151215130802	0.131481481481481
bisque	5	3	0.0468864705409747	0.0166666666666667
bisque	5	3	0.45794978981296897	0.33767172812726
bisque	5	3	0.181565816569618	0.25234996384671
bisque	5	3	0.161606770469997	0.161243673174259
bisque	5	3	0.153840108767094	0.16702819956616102
bisque	5	3	0.0450375143803218	0.081706435285611
bisque	10	3	0.462569165399694	0.5215366705471479
bisque	10	3	0.19289188873118698	0.140279394644936
bisque	10	3	0.145315609632237	0.18859138533178102
bisque	10	3	0.10961145175855301	0.110593713620489
bisque	10	3	0.0896118844783292	0.0389988358556461
bisque	10	3	0.166109226830581	0.37246192893401003
bisque	10	3	0.33647385615119607	0.22842639593908604
bisque	10	3	0.330918026727612	0.15609137055837602
bisque	10	3	0.166498890290611	0.19162436548223302
bisque	10	3	0.0	0.0513959390862944
bisque	10	3	0.544924852341908	0.570399476096922
bisque	10	3	0.25225734958986895	0.255402750491159
bisque	10	3	0.11727890241986301	0.132940406024885
bisque	10	3	0.0855388956483595	0.037328094302554
bisque	10	3	0.0	0.00392927308447937
bisque	10	3	0.50008849780912	0.663182346109175
bisque	10	3	0.207773898692712	0.153310104529617
bisque	10	3	0.145075183533192	0.0507162214479288
bisque	10	3	0.0900283686724223	0.0979481223383662
bisque	10	3	0.057034051292554	0.0348432055749129
bisque	10	3	0.45429048575347	0.375462962962963
bisque	10	3	0.206159923290665	0.22083333333333302
bisque	10	3	0.162867051944356	0.25555555555555604
bisque	10	3	0.129763155282654	0.131481481481481
bisque	10	3	0.0469193837288555	0.0166666666666667
bisque	10	3	0.458157291583693	0.33767172812726
bisque	10	3	0.181704052900661	0.25234996384671
bisque	10	3	0.161655897699738	0.161243673174259
bisque	10	3	0.153771305705185	0.16702819956616102
bisque	10	3	0.0447114521107223	0.081706435285611
bisque	20	3	0.46258230391612104	0.5215366705471479
bisque	20	3	0.19293482157907102	0.140279394644936
bisque	20	3	0.14528871234602897	0.18859138533178102
bisque	20	3	0.109623198544461	0.110593713620489
bisque	20	3	0.0895709636143188	0.0389988358556461
bisque	20	3	0.165520327703154	0.37246192893401003
bisque	20	3	0.33671199510729605	0.22842639593908604
bisque	20	3	0.33128710822408697	0.15609137055837602
bisque	20	3	0.166480568965462	0.19162436548223302
bisque	20	3	0.0	0.0513959390862944
bisque	20	3	0.545222174257067	0.570399476096922
bisque	20	3	0.2519991715878	0.255402750491159
bisque	20	3	0.11720813520911601	0.132940406024885
bisque	20	3	0.0855705189460168	0.037328094302554
bisque	20	3	0.0	0.00392927308447937
bisque	20	3	0.499943564865108	0.663182346109175
bisque	20	3	0.207797803085295	0.153310104529617
bisque	20	3	0.145183690375088	0.0507162214479288
bisque	20	3	0.0900530390738614	0.0979481223383662
bisque	20	3	0.0570219026006475	0.0348432055749129
bisque	20	3	0.454364560136212	0.375462962962963
bisque	20	3	0.206158603796057	0.22083333333333302
bisque	20	3	0.16280738793954502	0.25555555555555604
bisque	20	3	0.129735579717796	0.131481481481481
bisque	20	3	0.0469338684103892	0.0166666666666667
bisque	20	3	0.458274843981424	0.33767172812726
bisque	20	3	0.18178258908282102	0.25234996384671
bisque	20	3	0.16168722969553198	0.161243673174259
bisque	20	3	0.153730745600273	0.16702819956616102
bisque	20	3	0.04452459163995	0.081706435285611
music	0	3	0.447998290336427	0.5215366705471479
music	0	3	0.114993079367748	0.140279394644936
music	0	3	0.22111646624311998	0.18859138533178102
music	0	3	0.11025443048936599	0.110593713620489
music	0	3	0.105637733563339	0.0389988358556461
music	0	3	0.0911690306468187	0.37246192893401003
music	0	3	0.28231369012967306	0.22842639593908604
music	0	3	0.363099583179931	0.15609137055837602
music	0	3	0.188647032292943	0.19162436548223302
music	0	3	0.074770663750634	0.0513959390862944
music	0	3	0.813805173432014	0.570399476096922
music	0	3	0.158602837290175	0.255402750491159
music	0	3	0.0038116988264602705	0.132940406024885
music	0	3	0.0237802904513507	0.037328094302554
music	0	3	0.0	0.00392927308447937
music	0	3	0.7776656953452379	0.663182346109175
music	0	3	0.12140344239137599	0.153310104529617
music	0	3	0.0	0.0507162214479288
music	0	3	0.0739772722743756	0.0979481223383662
music	0	3	0.0269535899890099	0.0348432055749129
music	0	3	0.32214247857518397	0.375462962962963
music	0	3	0.23009695101791003	0.22083333333333302
music	0	3	0.30077617709266996	0.25555555555555604
music	0	3	0.132870208777078	0.131481481481481
music	0	3	0.0141141845371581	0.0166666666666667
music	0	3	0.24438593367672198	0.33767172812726
music	0	3	0.225574440183663	0.25234996384671
music	0	3	0.19877996236645	0.161243673174259
music	0	3	0.25768631935971303	0.16702819956616102
music	0	3	0.0735733444134515	0.081706435285611
music	5	3	0.49855267119564295	0.5215366705471479
music	5	3	0.0762349984890458	0.140279394644936
music	5	3	0.171400103855993	0.18859138533178102
music	5	3	0.0702550532560617	0.110593713620489
music	5	3	0.183557173203256	0.0389988358556461
music	5	3	0.155772621229161	0.37246192893401003
music	5	3	0.22951324138244397	0.22842639593908604
music	5	3	0.341864484411935	0.15609137055837602
music	5	3	0.19553998767084602	0.19162436548223302
music	5	3	0.0773096653056141	0.0513959390862944
music	5	3	0.873690681830145	0.570399476096922
music	5	3	0.11183243162628301	0.255402750491159
music	5	3	0.0	0.132940406024885
music	5	3	0.0144768865435727	0.037328094302554
music	5	3	0.0	0.00392927308447937
music	5	3	0.828240323168336	0.663182346109175
music	5	3	0.0653194377618967	0.153310104529617
music	5	3	0.0	0.0507162214479288
music	5	3	0.039335800498208	0.0979481223383662
music	5	3	0.06710443857155901	0.0348432055749129
music	5	3	0.398000601474431	0.375462962962963
music	5	3	0.152077987259255	0.22083333333333302
music	5	3	0.271614011625936	0.25555555555555604
music	5	3	0.107595763348289	0.131481481481481
music	5	3	0.0707116362920883	0.0166666666666667
music	5	3	0.315279842364479	0.33767172812726
music	5	3	0.170403433167749	0.25234996384671
music	5	3	0.17304931564917903	0.161243673174259
music	5	3	0.219657213373349	0.16702819956616102
music	5	3	0.121610195445244	0.081706435285611
music	10	3	0.4956102236892871	0.5215366705471479
music	10	3	0.0679748002230782	0.140279394644936
music	10	3	0.17090681544110098	0.18859138533178102
music	10	3	0.0643029074715371	0.110593713620489
music	10	3	0.20120525317499696	0.0389988358556461
music	10	3	0.148580873387159	0.37246192893401003
music	10	3	0.22781247435423396	0.22842639593908604
music	10	3	0.349874477288934	0.15609137055837602
music	10	3	0.182360673975825	0.19162436548223302
music	10	3	0.0913715009938481	0.0513959390862944
music	10	3	0.884478280280121	0.570399476096922
music	10	3	0.101308535672271	0.255402750491159
music	10	3	0.0	0.132940406024885
music	10	3	0.0142131840476083	0.037328094302554
music	10	3	0.0	0.00392927308447937
music	10	3	0.8338286421041271	0.663182346109175
music	10	3	0.0590194507680344	0.153310104529617
music	10	3	0.0	0.0507162214479288
music	10	3	0.0333359395086616	0.0979481223383662
music	10	3	0.073815967619177	0.0348432055749129
music	10	3	0.40956651494545293	0.375462962962963
music	10	3	0.14221468146804503	0.22083333333333302
music	10	3	0.264781801005378	0.25555555555555604
music	10	3	0.10366863149093902	0.131481481481481
music	10	3	0.0797683710901849	0.0166666666666667
music	10	3	0.331222768062756	0.33767172812726
music	10	3	0.154326629375876	0.25234996384671
music	10	3	0.168670179905271	0.161243673174259
music	10	3	0.213399684925177	0.16702819956616102
music	10	3	0.132380737730921	0.081706435285611
music	20	3	0.506897372383409	0.5215366705471479
music	20	3	0.0688839225549599	0.140279394644936
music	20	3	0.16393445087986802	0.18859138533178102
music	20	3	0.0636082523683408	0.110593713620489
music	20	3	0.19667600181342199	0.0389988358556461
music	20	3	0.160793440387093	0.37246192893401003
music	20	3	0.217639342045371	0.22842639593908604
music	20	3	0.343518339582471	0.15609137055837602
music	20	3	0.18273461808789898	0.19162436548223302
music	20	3	0.0953142598971662	0.0513959390862944
music	20	3	0.888676440105523	0.570399476096922
music	20	3	0.09666988736478	0.255402750491159
music	20	3	0.0	0.132940406024885
music	20	3	0.0146536725296973	0.037328094302554
music	20	3	0.0	0.00392927308447937
music	20	3	0.8353296449443559	0.663182346109175
music	20	3	0.0572250009043252	0.153310104529617
music	20	3	0.0	0.0507162214479288
music	20	3	0.0277526344643908	0.0979481223383662
music	20	3	0.0796927196869281	0.0348432055749129
music	20	3	0.412769559487724	0.375462962962963
music	20	3	0.13706224645356402	0.22083333333333302
music	20	3	0.26127955110775897	0.25555555555555604
music	20	3	0.102573789921095	0.131481481481481
music	20	3	0.086314853029858	0.0166666666666667
music	20	3	0.331734886915805	0.33767172812726
music	20	3	0.155354023040908	0.25234996384671
music	20	3	0.1671749139305	0.161243673174259
music	20	3	0.210206821961922	0.16702819956616102
music	20	3	0.135529354150865	0.081706435285611
bseq.sc	0	3	0.34439152488764396	0.5215366705471479
bseq.sc	0	3	0.111347672869229	0.140279394644936
bseq.sc	0	3	0.21970481294564198	0.18859138533178102
bseq.sc	0	3	0.0817231685670142	0.110593713620489
bseq.sc	0	3	0.24283282073047102	0.0389988358556461
bseq.sc	0	3	0.0885556048633686	0.37246192893401003
bseq.sc	0	3	0.269533241051106	0.22842639593908604
bseq.sc	0	3	0.234332608500335	0.15609137055837602
bseq.sc	0	3	0.141384685702778	0.19162436548223302
bseq.sc	0	3	0.266193859882412	0.0513959390862944
bseq.sc	0	3	0.755609673161124	0.570399476096922
bseq.sc	0	3	0.186869880040057	0.255402750491159
bseq.sc	0	3	0.0	0.132940406024885
bseq.sc	0	3	0.0	0.037328094302554
bseq.sc	0	3	0.0575204467988184	0.00392927308447937
bseq.sc	0	3	0.65750756666682	0.663182346109175
bseq.sc	0	3	0.131045210501883	0.153310104529617
bseq.sc	0	3	0.0	0.0507162214479288
bseq.sc	0	3	0.0721057276366367	0.0979481223383662
bseq.sc	0	3	0.139341495194661	0.0348432055749129
bseq.sc	0	3	0.250870491789505	0.375462962962963
bseq.sc	0	3	0.197544492782695	0.22083333333333302
bseq.sc	0	3	0.227849649746516	0.25555555555555604
bseq.sc	0	3	0.130591037632858	0.131481481481481
bseq.sc	0	3	0.19314432804842602	0.0166666666666667
bseq.sc	0	3	0.220291367899424	0.33767172812726
bseq.sc	0	3	0.21720850893709698	0.25234996384671
bseq.sc	0	3	0.215096784540411	0.161243673174259
bseq.sc	0	3	0.23611073158249402	0.16702819956616102
bseq.sc	0	3	0.111292607040575	0.081706435285611
bseq.sc	5	3	0.23388146985251798	0.5215366705471479
bseq.sc	5	3	0.0396057359285023	0.140279394644936
bseq.sc	5	3	0.27821413460364697	0.18859138533178102
bseq.sc	5	3	0.0960688708698907	0.110593713620489
bseq.sc	5	3	0.35222978874544203	0.0389988358556461
bseq.sc	5	3	0.0725902545506883	0.37246192893401003
bseq.sc	5	3	0.14338926722778697	0.22842639593908604
bseq.sc	5	3	0.282016927858176	0.15609137055837602
bseq.sc	5	3	0.169835646832418	0.19162436548223302
bseq.sc	5	3	0.332167903530931	0.0513959390862944
bseq.sc	5	3	0.693180334317525	0.570399476096922
bseq.sc	5	3	0.104186911380441	0.255402750491159
bseq.sc	5	3	0.0	0.132940406024885
bseq.sc	5	3	0.0	0.037328094302554
bseq.sc	5	3	0.202632754302034	0.00392927308447937
bseq.sc	5	3	0.555322692268209	0.663182346109175
bseq.sc	5	3	0.0816510831515648	0.153310104529617
bseq.sc	5	3	0.0022527153836495698	0.0507162214479288
bseq.sc	5	3	0.128697998247771	0.0979481223383662
bseq.sc	5	3	0.232075510948805	0.0348432055749129
bseq.sc	5	3	0.226641761310344	0.375462962962963
bseq.sc	5	3	0.117633810303534	0.22083333333333302
bseq.sc	5	3	0.279185443811998	0.25555555555555604
bseq.sc	5	3	0.162782863907529	0.131481481481481
bseq.sc	5	3	0.213756120666596	0.0166666666666667
bseq.sc	5	3	0.139569668266675	0.33767172812726
bseq.sc	5	3	0.13691354445474302	0.25234996384671
bseq.sc	5	3	0.22685344932921	0.161243673174259
bseq.sc	5	3	0.280751110162271	0.16702819956616102
bseq.sc	5	3	0.215912227787101	0.081706435285611
bseq.sc	10	3	0.22474306676771105	0.5215366705471479
bseq.sc	10	3	0.0272540875762688	0.140279394644936
bseq.sc	10	3	0.287311234374205	0.18859138533178102
bseq.sc	10	3	0.0960886413086296	0.110593713620489
bseq.sc	10	3	0.36460296997318603	0.0389988358556461
bseq.sc	10	3	0.0761124785266604	0.37246192893401003
bseq.sc	10	3	0.14544381324836497	0.22842639593908604
bseq.sc	10	3	0.28822743022038	0.15609137055837602
bseq.sc	10	3	0.16792431775929903	0.19162436548223302
bseq.sc	10	3	0.32229196024529605	0.0513959390862944
bseq.sc	10	3	0.68499798674159	0.570399476096922
bseq.sc	10	3	0.103027980983303	0.255402750491159
bseq.sc	10	3	0.0	0.132940406024885
bseq.sc	10	3	0.0	0.037328094302554
bseq.sc	10	3	0.211974032275108	0.00392927308447937
bseq.sc	10	3	0.546703898258884	0.663182346109175
bseq.sc	10	3	0.0832360336308141	0.153310104529617
bseq.sc	10	3	0.0010681296944210698	0.0507162214479288
bseq.sc	10	3	0.126723799998349	0.0979481223383662
bseq.sc	10	3	0.242268138417532	0.0348432055749129
bseq.sc	10	3	0.23754913557711502	0.375462962962963
bseq.sc	10	3	0.0988157145353626	0.22083333333333302
bseq.sc	10	3	0.285976243117404	0.25555555555555604
bseq.sc	10	3	0.160849645024251	0.131481481481481
bseq.sc	10	3	0.216809261745867	0.0166666666666667
bseq.sc	10	3	0.121391714459272	0.33767172812726
bseq.sc	10	3	0.13759009366640398	0.25234996384671
bseq.sc	10	3	0.22425420044754002	0.161243673174259
bseq.sc	10	3	0.281484986411939	0.16702819956616102
bseq.sc	10	3	0.23527900501484497	0.081706435285611
bseq.sc	20	3	0.194311246538965	0.5215366705471479
bseq.sc	20	3	0.0249973632808158	0.140279394644936
bseq.sc	20	3	0.28753508303860104	0.18859138533178102
bseq.sc	20	3	0.11841595318436801	0.110593713620489
bseq.sc	20	3	0.37474035395724997	0.0389988358556461
bseq.sc	20	3	0.07444157883051201	0.37246192893401003
bseq.sc	20	3	0.148492194955414	0.22842639593908604
bseq.sc	20	3	0.289879298149113	0.15609137055837602
bseq.sc	20	3	0.16669350178692902	0.19162436548223302
bseq.sc	20	3	0.320493426278033	0.0513959390862944
bseq.sc	20	3	0.6845008688120079	0.570399476096922
bseq.sc	20	3	0.0954280194654034	0.255402750491159
bseq.sc	20	3	0.0	0.132940406024885
bseq.sc	20	3	0.0	0.037328094302554
bseq.sc	20	3	0.22007111172258803	0.00392927308447937
bseq.sc	20	3	0.545804529391876	0.663182346109175
bseq.sc	20	3	0.0843165518946909	0.153310104529617
bseq.sc	20	3	0.00158453279538613	0.0507162214479288
bseq.sc	20	3	0.13836845165104902	0.0979481223383662
bseq.sc	20	3	0.22992593426699698	0.0348432055749129
bseq.sc	20	3	0.234846183236655	0.375462962962963
bseq.sc	20	3	0.0930307805966861	0.22083333333333302
bseq.sc	20	3	0.279800312627091	0.25555555555555604
bseq.sc	20	3	0.164857318867291	0.131481481481481
bseq.sc	20	3	0.22746540467227697	0.0166666666666667
bseq.sc	20	3	0.121952659871116	0.33767172812726
bseq.sc	20	3	0.1385609054436	0.25234996384671
bseq.sc	20	3	0.22565382225855	0.161243673174259
bseq.sc	20	3	0.281955271516394	0.16702819956616102
bseq.sc	20	3	0.23187734091034098	0.081706435285611
cibersort	0	3	0.486131163485992	0.5215366705471479
cibersort	0	3	0.116053996706143	0.140279394644936
cibersort	0	3	0.218537196417789	0.18859138533178102
cibersort	0	3	0.0814476735293315	0.110593713620489
cibersort	0	3	0.09782996986074499	0.0389988358556461
cibersort	0	3	0.20932829759100102	0.37246192893401003
cibersort	0	3	0.249161450059487	0.22842639593908604
cibersort	0	3	0.178505393294525	0.15609137055837602
cibersort	0	3	0.138240334866675	0.19162436548223302
cibersort	0	3	0.224764524188311	0.0513959390862944
cibersort	0	3	0.682451549047277	0.570399476096922
cibersort	0	3	0.191934059386247	0.255402750491159
cibersort	0	3	0.0663417972964336	0.132940406024885
cibersort	0	3	0.0592725942700422	0.037328094302554
cibersort	0	3	0.0	0.00392927308447937
cibersort	0	3	0.716798557811745	0.663182346109175
cibersort	0	3	0.15677985919084697	0.153310104529617
cibersort	0	3	0.0	0.0507162214479288
cibersort	0	3	0.0949154047242354	0.0979481223383662
cibersort	0	3	0.0315061782731728	0.0348432055749129
cibersort	0	3	0.378185412454569	0.375462962962963
cibersort	0	3	0.217189680586638	0.22083333333333302
cibersort	0	3	0.234841819288249	0.25555555555555604
cibersort	0	3	0.10517930231347401	0.131481481481481
cibersort	0	3	0.0646037853570696	0.0166666666666667
cibersort	0	3	0.31421788803001194	0.33767172812726
cibersort	0	3	0.220955396218291	0.25234996384671
cibersort	0	3	0.142518652153697	0.161243673174259
cibersort	0	3	0.208763613865337	0.16702819956616102
cibersort	0	3	0.11354444973266302	0.081706435285611
cibersort	5	3	0.558079718174997	0.5215366705471479
cibersort	5	3	0.0587238121212995	0.140279394644936
cibersort	5	3	0.10541696537028	0.18859138533178102
cibersort	5	3	0.0365132629031016	0.110593713620489
cibersort	5	3	0.241266241430322	0.0389988358556461
cibersort	5	3	0.241937443433416	0.37246192893401003
cibersort	5	3	0.170270112666814	0.22842639593908604
cibersort	5	3	0.11674871828450098	0.15609137055837602
cibersort	5	3	0.10425862196565401	0.19162436548223302
cibersort	5	3	0.366785103649615	0.0513959390862944
cibersort	5	3	0.864465786936432	0.570399476096922
cibersort	5	3	0.0945455665107448	0.255402750491159
cibersort	5	3	0.0	0.132940406024885
cibersort	5	3	0.0	0.037328094302554
cibersort	5	3	0.0409886465528232	0.00392927308447937
cibersort	5	3	0.733152979548151	0.663182346109175
cibersort	5	3	0.0707410926532805	0.153310104529617
cibersort	5	3	0.0	0.0507162214479288
cibersort	5	3	0.043128981400793	0.0979481223383662
cibersort	5	3	0.152976946397775	0.0348432055749129
cibersort	5	3	0.44506485210606106	0.375462962962963
cibersort	5	3	0.127030731905241	0.22083333333333302
cibersort	5	3	0.154289976665928	0.25555555555555604
cibersort	5	3	0.0663174215481755	0.131481481481481
cibersort	5	3	0.20729701777459397	0.0166666666666667
cibersort	5	3	0.37348087752562603	0.33767172812726
cibersort	5	3	0.162464553568038	0.25234996384671
cibersort	5	3	0.0404411550823658	0.161243673174259
cibersort	5	3	0.167923868191422	0.16702819956616102
cibersort	5	3	0.255689545632548	0.081706435285611
cibersort	10	3	0.567832403119511	0.5215366705471479
cibersort	10	3	0.0521939183543273	0.140279394644936
cibersort	10	3	0.0922808528815032	0.18859138533178102
cibersort	10	3	0.030602588616715	0.110593713620489
cibersort	10	3	0.257090237027943	0.0389988358556461
cibersort	10	3	0.23906960892322102	0.37246192893401003
cibersort	10	3	0.16129701523197698	0.22842639593908604
cibersort	10	3	0.116906113019292	0.15609137055837602
cibersort	10	3	0.09541047274364199	0.19162436548223302
cibersort	10	3	0.3873167900818679	0.0513959390862944
cibersort	10	3	0.873875366828613	0.570399476096922
cibersort	10	3	0.0827384691620575	0.255402750491159
cibersort	10	3	0.0	0.132940406024885
cibersort	10	3	0.0	0.037328094302554
cibersort	10	3	0.0433861640093291	0.00392927308447937
cibersort	10	3	0.745146412019485	0.663182346109175
cibersort	10	3	0.0573209580729211	0.153310104529617
cibersort	10	3	0.0	0.0507162214479288
cibersort	10	3	0.0409387984629789	0.0979481223383662
cibersort	10	3	0.156593831444615	0.0348432055749129
cibersort	10	3	0.45951380536788394	0.375462962962963
cibersort	10	3	0.109694704381491	0.22083333333333302
cibersort	10	3	0.147769175361313	0.25555555555555604
cibersort	10	3	0.0647802473549637	0.131481481481481
cibersort	10	3	0.218242067534349	0.0166666666666667
cibersort	10	3	0.38006246915371	0.33767172812726
cibersort	10	3	0.15341215930708701	0.25234996384671
cibersort	10	3	0.0356352566447	0.161243673174259
cibersort	10	3	0.15956953755557302	0.16702819956616102
cibersort	10	3	0.27132057733893	0.081706435285611
cibersort	20	3	0.5699957865970849	0.5215366705471479
cibersort	20	3	0.0490741964060533	0.140279394644936
cibersort	20	3	0.08664304618464301	0.18859138533178102
cibersort	20	3	0.0285608926623332	0.110593713620489
cibersort	20	3	0.265726078149885	0.0389988358556461
cibersort	20	3	0.240169673269642	0.37246192893401003
cibersort	20	3	0.158898925602147	0.22842639593908604
cibersort	20	3	0.111060257955461	0.15609137055837602
cibersort	20	3	0.0940260924474491	0.19162436548223302
cibersort	20	3	0.3958450507253	0.0513959390862944
cibersort	20	3	0.8725780870815342	0.570399476096922
cibersort	20	3	0.0782574217189373	0.255402750491159
cibersort	20	3	0.0	0.132940406024885
cibersort	20	3	0.0	0.037328094302554
cibersort	20	3	0.0491644911995291	0.00392927308447937
cibersort	20	3	0.745523710267027	0.663182346109175
cibersort	20	3	0.055490702468047	0.153310104529617
cibersort	20	3	0.0	0.0507162214479288
cibersort	20	3	0.0387094613690547	0.0979481223383662
cibersort	20	3	0.160276125895871	0.0348432055749129
cibersort	20	3	0.46622979987664404	0.375462962962963
cibersort	20	3	0.107059874227056	0.22083333333333302
cibersort	20	3	0.143346447714703	0.25555555555555604
cibersort	20	3	0.0610017631575537	0.131481481481481
cibersort	20	3	0.222362115024042	0.0166666666666667
cibersort	20	3	0.382469473315806	0.33767172812726
cibersort	20	3	0.15059719725621498	0.25234996384671
cibersort	20	3	0.0302134463297646	0.161243673174259
cibersort	20	3	0.160127978669222	0.16702819956616102
cibersort	20	3	0.276591904428992	0.081706435285611
bisque	0	4	0.462212252265495	0.5215366705471479
bisque	0	4	0.192209908785997	0.140279394644936
bisque	0	4	0.14599966197512	0.18859138533178102
bisque	0	4	0.10915915803603801	0.110593713620489
bisque	0	4	0.0904190189373503	0.0389988358556461
bisque	0	4	0.179159703968114	0.37246192893401003
bisque	0	4	0.33157077082213504	0.22842639593908604
bisque	0	4	0.32259683542897805	0.15609137055837602
bisque	0	4	0.16667268978077301	0.19162436548223302
bisque	0	4	0.0	0.0513959390862944
bisque	0	4	0.539060901947449	0.570399476096922
bisque	0	4	0.256933236909356	0.255402750491159
bisque	0	4	0.11845947026566	0.132940406024885
bisque	0	4	0.0855463908775353	0.037328094302554
bisque	0	4	0.0	0.00392927308447937
bisque	0	4	0.503335782300366	0.663182346109175
bisque	0	4	0.207075420673497	0.153310104529617
bisque	0	4	0.142984868247019	0.0507162214479288
bisque	0	4	0.0891929871133178	0.0979481223383662
bisque	0	4	0.0574109416657999	0.0348432055749129
bisque	0	4	0.452788017745932	0.375462962962963
bisque	0	4	0.206261354081745	0.22083333333333302
bisque	0	4	0.163952187480756	0.25555555555555604
bisque	0	4	0.130525379379099	0.131481481481481
bisque	0	4	0.0464730613124669	0.0166666666666667
bisque	0	4	0.455670968638046	0.33767172812726
bisque	0	4	0.180151912187108	0.25234996384671
bisque	0	4	0.161316025995665	0.161243673174259
bisque	0	4	0.15457703489503602	0.16702819956616102
bisque	0	4	0.0482840582841444	0.081706435285611
bisque	5	4	0.460334131312758	0.5215366705471479
bisque	5	4	0.19096156343705697	0.140279394644936
bisque	5	4	0.14815831014375	0.18859138533178102
bisque	5	4	0.107970187603866	0.110593713620489
bisque	5	4	0.0925758075025699	0.0389988358556461
bisque	5	4	0.20247755392359498	0.37246192893401003
bisque	5	4	0.321642478316389	0.22842639593908604
bisque	5	4	0.307229451974117	0.15609137055837602
bisque	5	4	0.16865051578589998	0.19162436548223302
bisque	5	4	0.0	0.0513959390862944
bisque	5	4	0.523690037143651	0.570399476096922
bisque	5	4	0.265369590418432	0.255402750491159
bisque	5	4	0.120717107439525	0.132940406024885
bisque	5	4	0.0902232649983922	0.037328094302554
bisque	5	4	0.0	0.00392927308447937
bisque	5	4	0.511207098679019	0.663182346109175
bisque	5	4	0.205968883193763	0.153310104529617
bisque	5	4	0.13996670229541902	0.0507162214479288
bisque	5	4	0.08908438218466198	0.0979481223383662
bisque	5	4	0.0537729336471368	0.0348432055749129
bisque	5	4	0.44953780000029997	0.375462962962963
bisque	5	4	0.205803119230483	0.22083333333333302
bisque	5	4	0.16489420924061401	0.25555555555555604
bisque	5	4	0.13111151779949698	0.131481481481481
bisque	5	4	0.048653353729107	0.0166666666666667
bisque	5	4	0.45094069681118504	0.33767172812726
bisque	5	4	0.175955284784625	0.25234996384671
bisque	5	4	0.161342786414037	0.161243673174259
bisque	5	4	0.154667505067336	0.16702819956616102
bisque	5	4	0.0570937269228163	0.081706435285611
bisque	10	4	0.45966233120334105	0.5215366705471479
bisque	10	4	0.19085000928831897	0.140279394644936
bisque	10	4	0.148627725704323	0.18859138533178102
bisque	10	4	0.10764145934843701	0.110593713620489
bisque	10	4	0.0932184744555798	0.0389988358556461
bisque	10	4	0.20713137183088698	0.37246192893401003
bisque	10	4	0.319836478922989	0.22842639593908604
bisque	10	4	0.303993488110247	0.15609137055837602
bisque	10	4	0.169038661135877	0.19162436548223302
bisque	10	4	0.0	0.0513959390862944
bisque	10	4	0.5214621687534411	0.570399476096922
bisque	10	4	0.266267827053148	0.255402750491159
bisque	10	4	0.1210531469963	0.132940406024885
bisque	10	4	0.0912168571971113	0.037328094302554
bisque	10	4	0.0	0.00392927308447937
bisque	10	4	0.5127368536842001	0.663182346109175
bisque	10	4	0.205461421706191	0.153310104529617
bisque	10	4	0.139433951116699	0.0507162214479288
bisque	10	4	0.0890321654849793	0.0979481223383662
bisque	10	4	0.0533356080079311	0.0348432055749129
bisque	10	4	0.44895750496715503	0.375462962962963
bisque	10	4	0.20585012794452998	0.22083333333333302
bisque	10	4	0.16505019691700698	0.25555555555555604
bisque	10	4	0.13127844228900398	0.131481481481481
bisque	10	4	0.0488637278823039	0.0166666666666667
bisque	10	4	0.45032502007000297	0.33767172812726
bisque	10	4	0.175299394310078	0.25234996384671
bisque	10	4	0.161658506716005	0.161243673174259
bisque	10	4	0.154558909911123	0.16702819956616102
bisque	10	4	0.0581581689927905	0.081706435285611
bisque	20	4	0.45916759151291603	0.5215366705471479
bisque	20	4	0.19078613580782602	0.140279394644936
bisque	20	4	0.14895563758996802	0.18859138533178102
bisque	20	4	0.10739737475274098	0.110593713620489
bisque	20	4	0.0936932603365485	0.0389988358556461
bisque	20	4	0.210086918598825	0.37246192893401003
bisque	20	4	0.318806630009732	0.22842639593908604
bisque	20	4	0.301784595434495	0.15609137055837602
bisque	20	4	0.169321855956948	0.19162436548223302
bisque	20	4	0.0	0.0513959390862944
bisque	20	4	0.520108049245121	0.570399476096922
bisque	20	4	0.26674760846896695	0.255402750491159
bisque	20	4	0.12130362807048801	0.132940406024885
bisque	20	4	0.0918407142154241	0.037328094302554
bisque	20	4	0.0	0.00392927308447937
bisque	20	4	0.513835758678309	0.663182346109175
bisque	20	4	0.20498931444989998	0.153310104529617
bisque	20	4	0.139155058132565	0.0507162214479288
bisque	20	4	0.0889920534298366	0.0979481223383662
bisque	20	4	0.0530278153093897	0.0348432055749129
bisque	20	4	0.44856964682832395	0.375462962962963
bisque	20	4	0.20591366259595603	0.22083333333333302
bisque	20	4	0.16513287358910098	0.25555555555555604
bisque	20	4	0.131397759246526	0.131481481481481
bisque	20	4	0.0489860577400925	0.0166666666666667
bisque	20	4	0.44996586242991604	0.33767172812726
bisque	20	4	0.174867743586849	0.25234996384671
bisque	20	4	0.16191315143963098	0.161243673174259
bisque	20	4	0.15446735201198497	0.16702819956616102
bisque	20	4	0.0587858905316188	0.081706435285611
music	0	4	0.447998290336427	0.5215366705471479
music	0	4	0.114993079367748	0.140279394644936
music	0	4	0.22111646624311998	0.18859138533178102
music	0	4	0.11025443048936599	0.110593713620489
music	0	4	0.105637733563339	0.0389988358556461
music	0	4	0.0911690306468187	0.37246192893401003
music	0	4	0.28231369012967306	0.22842639593908604
music	0	4	0.363099583179931	0.15609137055837602
music	0	4	0.188647032292943	0.19162436548223302
music	0	4	0.074770663750634	0.0513959390862944
music	0	4	0.813805173432014	0.570399476096922
music	0	4	0.158602837290175	0.255402750491159
music	0	4	0.0038116988264602705	0.132940406024885
music	0	4	0.0237802904513507	0.037328094302554
music	0	4	0.0	0.00392927308447937
music	0	4	0.7776656953452379	0.663182346109175
music	0	4	0.12140344239137599	0.153310104529617
music	0	4	0.0	0.0507162214479288
music	0	4	0.0739772722743756	0.0979481223383662
music	0	4	0.0269535899890099	0.0348432055749129
music	0	4	0.32214247857518397	0.375462962962963
music	0	4	0.23009695101791003	0.22083333333333302
music	0	4	0.30077617709266996	0.25555555555555604
music	0	4	0.132870208777078	0.131481481481481
music	0	4	0.0141141845371581	0.0166666666666667
music	0	4	0.24438593367672198	0.33767172812726
music	0	4	0.225574440183663	0.25234996384671
music	0	4	0.19877996236645	0.161243673174259
music	0	4	0.25768631935971303	0.16702819956616102
music	0	4	0.0735733444134515	0.081706435285611
music	5	4	0.348690584673625	0.5215366705471479
music	5	4	0.159314659718534	0.140279394644936
music	5	4	0.28640323354825103	0.18859138533178102
music	5	4	0.19014961945981101	0.110593713620489
music	5	4	0.015441902599778	0.0389988358556461
music	5	4	0.0611543233964066	0.37246192893401003
music	5	4	0.30144001425650896	0.22842639593908604
music	5	4	0.36036464126115597	0.15609137055837602
music	5	4	0.268803082945471	0.19162436548223302
music	5	4	0.00823793814045693	0.0513959390862944
music	5	4	0.7683317113668651	0.570399476096922
music	5	4	0.18937806231167	0.255402750491159
music	5	4	0.00641473749548395	0.132940406024885
music	5	4	0.0358754888259811	0.037328094302554
music	5	4	0.0	0.00392927308447937
music	5	4	0.6909639461528629	0.663182346109175
music	5	4	0.19505314259144602	0.153310104529617
music	5	4	0.00144728862292411	0.0507162214479288
music	5	4	0.11079859126905699	0.0979481223383662
music	5	4	0.00173703136370968	0.0348432055749129
music	5	4	0.21270389755081798	0.375462962962963
music	5	4	0.275027834354344	0.22083333333333302
music	5	4	0.358263444370738	0.25555555555555604
music	5	4	0.15400482372410002	0.131481481481481
music	5	4	0.0	0.0166666666666667
music	5	4	0.17900397791748002	0.33767172812726
music	5	4	0.277758986502323	0.25234996384671
music	5	4	0.231496723374227	0.161243673174259
music	5	4	0.29078575613646995	0.16702819956616102
music	5	4	0.0209545560694989	0.081706435285611
music	10	4	0.32757322983887105	0.5215366705471479
music	10	4	0.169238221329279	0.140279394644936
music	10	4	0.299842386004715	0.18859138533178102
music	10	4	0.202345869841732	0.110593713620489
music	10	4	0.00100029298540247	0.0389988358556461
music	10	4	0.0542250631336013	0.37246192893401003
music	10	4	0.27405290717084096	0.22842639593908604
music	10	4	0.388020580686259	0.15609137055837602
music	10	4	0.283701449009299	0.19162436548223302
music	10	4	0.0	0.0513959390862944
music	10	4	0.759328035087112	0.570399476096922
music	10	4	0.193872513961638	0.255402750491159
music	10	4	0.0106005394725476	0.132940406024885
music	10	4	0.0361989114787029	0.037328094302554
music	10	4	0.0	0.00392927308447937
music	10	4	0.6919477450025501	0.663182346109175
music	10	4	0.196116826377531	0.153310104529617
music	10	4	0.00196278035679655	0.0507162214479288
music	10	4	0.109972648263123	0.0979481223383662
music	10	4	0.0	0.0348432055749129
music	10	4	0.203680752201209	0.375462962962963
music	10	4	0.27886015853026896	0.22083333333333302
music	10	4	0.37050404582947905	0.25555555555555604
music	10	4	0.146955043439044	0.131481481481481
music	10	4	0.0	0.0166666666666667
music	10	4	0.17105266521104903	0.33767172812726
music	10	4	0.27672881003766997	0.25234996384671
music	10	4	0.251396100646368	0.161243673174259
music	10	4	0.289915655085812	0.16702819956616102
music	10	4	0.0109067690191011	0.081706435285611
music	20	4	0.306907233935951	0.5215366705471479
music	20	4	0.169248990960486	0.140279394644936
music	20	4	0.310922293114547	0.18859138533178102
music	20	4	0.212921481989016	0.110593713620489
music	20	4	0.0	0.0389988358556461
music	20	4	0.0577660271256797	0.37246192893401003
music	20	4	0.27229217034055	0.22842639593908604
music	20	4	0.395440051389928	0.15609137055837602
music	20	4	0.274501751143843	0.19162436548223302
music	20	4	0.0	0.0513959390862944
music	20	4	0.7378098856345899	0.570399476096922
music	20	4	0.20269017042708704	0.255402750491159
music	20	4	0.0199589691510565	0.132940406024885
music	20	4	0.0395409747872665	0.037328094302554
music	20	4	0.0	0.00392927308447937
music	20	4	0.6363486861804311	0.663182346109175
music	20	4	0.214172002215352	0.153310104529617
music	20	4	0.0	0.0507162214479288
music	20	4	0.14947931160421601	0.0979481223383662
music	20	4	0.0	0.0348432055749129
music	20	4	0.19467578343851502	0.375462962962963
music	20	4	0.278596708283781	0.22083333333333302
music	20	4	0.378251683041526	0.25555555555555604
music	20	4	0.148475825236178	0.131481481481481
music	20	4	0.0	0.0166666666666667
music	20	4	0.166000008408969	0.33767172812726
music	20	4	0.281664079038638	0.25234996384671
music	20	4	0.253126298347008	0.161243673174259
music	20	4	0.29884433641270297	0.16702819956616102
music	20	4	0.000365277792682561	0.081706435285611
bseq.sc	0	4	0.34439152488764396	0.5215366705471479
bseq.sc	0	4	0.111347672869229	0.140279394644936
bseq.sc	0	4	0.21970481294564198	0.18859138533178102
bseq.sc	0	4	0.0817231685670142	0.110593713620489
bseq.sc	0	4	0.24283282073047102	0.0389988358556461
bseq.sc	0	4	0.0885556048633686	0.37246192893401003
bseq.sc	0	4	0.269533241051106	0.22842639593908604
bseq.sc	0	4	0.234332608500335	0.15609137055837602
bseq.sc	0	4	0.141384685702778	0.19162436548223302
bseq.sc	0	4	0.266193859882412	0.0513959390862944
bseq.sc	0	4	0.755609673161124	0.570399476096922
bseq.sc	0	4	0.186869880040057	0.255402750491159
bseq.sc	0	4	0.0	0.132940406024885
bseq.sc	0	4	0.0	0.037328094302554
bseq.sc	0	4	0.0575204467988184	0.00392927308447937
bseq.sc	0	4	0.65750756666682	0.663182346109175
bseq.sc	0	4	0.131045210501883	0.153310104529617
bseq.sc	0	4	0.0	0.0507162214479288
bseq.sc	0	4	0.0721057276366367	0.0979481223383662
bseq.sc	0	4	0.139341495194661	0.0348432055749129
bseq.sc	0	4	0.250870491789505	0.375462962962963
bseq.sc	0	4	0.197544492782695	0.22083333333333302
bseq.sc	0	4	0.227849649746516	0.25555555555555604
bseq.sc	0	4	0.130591037632858	0.131481481481481
bseq.sc	0	4	0.19314432804842602	0.0166666666666667
bseq.sc	0	4	0.220291367899424	0.33767172812726
bseq.sc	0	4	0.21720850893709698	0.25234996384671
bseq.sc	0	4	0.215096784540411	0.161243673174259
bseq.sc	0	4	0.23611073158249402	0.16702819956616102
bseq.sc	0	4	0.111292607040575	0.081706435285611
bseq.sc	5	4	0.6183392599381329	0.5215366705471479
bseq.sc	5	4	0.194084345529477	0.140279394644936
bseq.sc	5	4	0.140312551921869	0.18859138533178102
bseq.sc	5	4	0.0	0.110593713620489
bseq.sc	5	4	0.0472638426105213	0.0389988358556461
bseq.sc	5	4	0.27561928351945003	0.37246192893401003
bseq.sc	5	4	0.32418315240577	0.22842639593908604
bseq.sc	5	4	0.180241699527874	0.15609137055837602
bseq.sc	5	4	0.145825940256029	0.19162436548223302
bseq.sc	5	4	0.0741299242908776	0.0513959390862944
bseq.sc	5	4	0.7408480655599851	0.570399476096922
bseq.sc	5	4	0.25915193444001605	0.255402750491159
bseq.sc	5	4	0.0	0.132940406024885
bseq.sc	5	4	0.0	0.037328094302554
bseq.sc	5	4	0.0	0.00392927308447937
bseq.sc	5	4	0.781407199029028	0.663182346109175
bseq.sc	5	4	0.218592800970972	0.153310104529617
bseq.sc	5	4	0.0	0.0507162214479288
bseq.sc	5	4	0.0	0.0979481223383662
bseq.sc	5	4	0.0	0.0348432055749129
bseq.sc	5	4	0.40919609571998106	0.375462962962963
bseq.sc	5	4	0.27643322793923897	0.22083333333333302
bseq.sc	5	4	0.19377858437740603	0.25555555555555604
bseq.sc	5	4	0.120592091963374	0.131481481481481
bseq.sc	5	4	0.0	0.0166666666666667
bseq.sc	5	4	0.34664416551224897	0.33767172812726
bseq.sc	5	4	0.301518369429513	0.25234996384671
bseq.sc	5	4	0.23552513261713698	0.161243673174259
bseq.sc	5	4	0.116312332441101	0.16702819956616102
bseq.sc	5	4	0.0	0.081706435285611
bseq.sc	10	4	0.6785070483445379	0.5215366705471479
bseq.sc	10	4	0.104206561106054	0.140279394644936
bseq.sc	10	4	0.21728639054940802	0.18859138533178102
bseq.sc	10	4	0.0	0.110593713620489
bseq.sc	10	4	0.0	0.0389988358556461
bseq.sc	10	4	0.321916889229187	0.37246192893401003
bseq.sc	10	4	0.35195465293517897	0.22842639593908604
bseq.sc	10	4	0.176190337839345	0.15609137055837602
bseq.sc	10	4	0.14993811999629	0.19162436548223302
bseq.sc	10	4	0.0	0.0513959390862944
bseq.sc	10	4	0.7445735496869059	0.570399476096922
bseq.sc	10	4	0.255426450313094	0.255402750491159
bseq.sc	10	4	0.0	0.132940406024885
bseq.sc	10	4	0.0	0.037328094302554
bseq.sc	10	4	0.0	0.00392927308447937
bseq.sc	10	4	0.785912143809027	0.663182346109175
bseq.sc	10	4	0.21408785619097304	0.153310104529617
bseq.sc	10	4	0.0	0.0507162214479288
bseq.sc	10	4	0.0	0.0979481223383662
bseq.sc	10	4	0.0	0.0348432055749129
bseq.sc	10	4	0.42263154504613	0.375462962962963
bseq.sc	10	4	0.321792913536044	0.22083333333333302
bseq.sc	10	4	0.13988592923136497	0.25555555555555604
bseq.sc	10	4	0.115689612186461	0.131481481481481
bseq.sc	10	4	0.0	0.0166666666666667
bseq.sc	10	4	0.35525586269593795	0.33767172812726
bseq.sc	10	4	0.314812898766749	0.25234996384671
bseq.sc	10	4	0.24580717243842498	0.161243673174259
bseq.sc	10	4	0.0841240660988886	0.16702819956616102
bseq.sc	10	4	0.0	0.081706435285611
bseq.sc	20	4	0.6873579752482261	0.5215366705471479
bseq.sc	20	4	0.10836967482843902	0.140279394644936
bseq.sc	20	4	0.20427234992333498	0.18859138533178102
bseq.sc	20	4	0.0	0.110593713620489
bseq.sc	20	4	0.0	0.0389988358556461
bseq.sc	20	4	0.340940747573955	0.37246192893401003
bseq.sc	20	4	0.343877280592302	0.22842639593908604
bseq.sc	20	4	0.18953981165744502	0.15609137055837602
bseq.sc	20	4	0.125642160176297	0.19162436548223302
bseq.sc	20	4	0.0	0.0513959390862944
bseq.sc	20	4	0.749832281189587	0.570399476096922
bseq.sc	20	4	0.250167718810413	0.255402750491159
bseq.sc	20	4	0.0	0.132940406024885
bseq.sc	20	4	0.0	0.037328094302554
bseq.sc	20	4	0.0	0.00392927308447937
bseq.sc	20	4	0.775741648833208	0.663182346109175
bseq.sc	20	4	0.224258351166792	0.153310104529617
bseq.sc	20	4	0.0	0.0507162214479288
bseq.sc	20	4	0.0	0.0979481223383662
bseq.sc	20	4	0.0	0.0348432055749129
bseq.sc	20	4	0.42821326182116504	0.375462962962963
bseq.sc	20	4	0.325254127868501	0.22083333333333302
bseq.sc	20	4	0.127808787906703	0.25555555555555604
bseq.sc	20	4	0.11872382240363101	0.131481481481481
bseq.sc	20	4	0.0	0.0166666666666667
bseq.sc	20	4	0.355151598585816	0.33767172812726
bseq.sc	20	4	0.28637252772876504	0.25234996384671
bseq.sc	20	4	0.244211831358768	0.161243673174259
bseq.sc	20	4	0.114264042326652	0.16702819956616102
bseq.sc	20	4	0.0	0.081706435285611
cibersort	0	4	0.486131163485992	0.5215366705471479
cibersort	0	4	0.116053996706143	0.140279394644936
cibersort	0	4	0.218537196417789	0.18859138533178102
cibersort	0	4	0.0814476735293315	0.110593713620489
cibersort	0	4	0.09782996986074499	0.0389988358556461
cibersort	0	4	0.20932829759100102	0.37246192893401003
cibersort	0	4	0.249161450059487	0.22842639593908604
cibersort	0	4	0.178505393294525	0.15609137055837602
cibersort	0	4	0.138240334866675	0.19162436548223302
cibersort	0	4	0.224764524188311	0.0513959390862944
cibersort	0	4	0.682451549047277	0.570399476096922
cibersort	0	4	0.191934059386247	0.255402750491159
cibersort	0	4	0.0663417972964336	0.132940406024885
cibersort	0	4	0.0592725942700422	0.037328094302554
cibersort	0	4	0.0	0.00392927308447937
cibersort	0	4	0.716798557811745	0.663182346109175
cibersort	0	4	0.15677985919084697	0.153310104529617
cibersort	0	4	0.0	0.0507162214479288
cibersort	0	4	0.0949154047242354	0.0979481223383662
cibersort	0	4	0.0315061782731728	0.0348432055749129
cibersort	0	4	0.378185412454569	0.375462962962963
cibersort	0	4	0.217189680586638	0.22083333333333302
cibersort	0	4	0.234841819288249	0.25555555555555604
cibersort	0	4	0.10517930231347401	0.131481481481481
cibersort	0	4	0.0646037853570696	0.0166666666666667
cibersort	0	4	0.31421788803001194	0.33767172812726
cibersort	0	4	0.220955396218291	0.25234996384671
cibersort	0	4	0.142518652153697	0.161243673174259
cibersort	0	4	0.208763613865337	0.16702819956616102
cibersort	0	4	0.11354444973266302	0.081706435285611
cibersort	5	4	0.368294126759582	0.5215366705471479
cibersort	5	4	0.19681334356997401	0.140279394644936
cibersort	5	4	0.281764955034221	0.18859138533178102
cibersort	5	4	0.15312757463622198	0.110593713620489
cibersort	5	4	0.0	0.0389988358556461
cibersort	5	4	0.0967876783650272	0.37246192893401003
cibersort	5	4	0.329559356280636	0.22842639593908604
cibersort	5	4	0.31688968519528804	0.15609137055837602
cibersort	5	4	0.256763280159048	0.19162436548223302
cibersort	5	4	0.0	0.0513959390862944
cibersort	5	4	0.546172565282401	0.570399476096922
cibersort	5	4	0.28888475661506297	0.255402750491159
cibersort	5	4	0.0873531901236533	0.132940406024885
cibersort	5	4	0.0775894879788825	0.037328094302554
cibersort	5	4	0.0	0.00392927308447937
cibersort	5	4	0.529719981121189	0.663182346109175
cibersort	5	4	0.27279478812534197	0.153310104529617
cibersort	5	4	0.0432276429176779	0.0507162214479288
cibersort	5	4	0.154257587835791	0.0979481223383662
cibersort	5	4	0.0	0.0348432055749129
cibersort	5	4	0.201502060579823	0.375462962962963
cibersort	5	4	0.324992613414636	0.22083333333333302
cibersort	5	4	0.322292261653829	0.25555555555555604
cibersort	5	4	0.151213064351712	0.131481481481481
cibersort	5	4	0.0	0.0166666666666667
cibersort	5	4	0.172594042237366	0.33767172812726
cibersort	5	4	0.31614375486653196	0.25234996384671
cibersort	5	4	0.258672786423573	0.161243673174259
cibersort	5	4	0.25258941647252897	0.16702819956616102
cibersort	5	4	0.0	0.081706435285611
cibersort	10	4	0.34283863076740995	0.5215366705471479
cibersort	10	4	0.211450669193385	0.140279394644936
cibersort	10	4	0.284637907423385	0.18859138533178102
cibersort	10	4	0.16107279261582	0.110593713620489
cibersort	10	4	0.0	0.0389988358556461
cibersort	10	4	0.0735705489969159	0.37246192893401003
cibersort	10	4	0.34488931961320696	0.22842639593908604
cibersort	10	4	0.329913282487397	0.15609137055837602
cibersort	10	4	0.25162684890248	0.19162436548223302
cibersort	10	4	0.0	0.0513959390862944
cibersort	10	4	0.5225456783889161	0.570399476096922
cibersort	10	4	0.308377517472269	0.255402750491159
cibersort	10	4	0.0883709696578406	0.132940406024885
cibersort	10	4	0.0807058344809743	0.037328094302554
cibersort	10	4	0.0	0.00392927308447937
cibersort	10	4	0.4975906834133329	0.663182346109175
cibersort	10	4	0.284474006860324	0.153310104529617
cibersort	10	4	0.0575305509627549	0.0507162214479288
cibersort	10	4	0.160404758763588	0.0979481223383662
cibersort	10	4	0.0	0.0348432055749129
cibersort	10	4	0.172913963806624	0.375462962962963
cibersort	10	4	0.334821220491472	0.22083333333333302
cibersort	10	4	0.335006629565678	0.25555555555555604
cibersort	10	4	0.157258186136226	0.131481481481481
cibersort	10	4	0.0	0.0166666666666667
cibersort	10	4	0.14857276605950598	0.33767172812726
cibersort	10	4	0.32298719658542996	0.25234996384671
cibersort	10	4	0.269681060337031	0.161243673174259
cibersort	10	4	0.258758977018033	0.16702819956616102
cibersort	10	4	0.0	0.081706435285611
cibersort	20	4	0.330439605723203	0.5215366705471479
cibersort	20	4	0.21896452048614104	0.140279394644936
cibersort	20	4	0.289773403602373	0.18859138533178102
cibersort	20	4	0.160822470188284	0.110593713620489
cibersort	20	4	0.0	0.0389988358556461
cibersort	20	4	0.05647775965920201	0.37246192893401003
cibersort	20	4	0.34701232240715	0.22842639593908604
cibersort	20	4	0.336614371366972	0.15609137055837602
cibersort	20	4	0.259895546566676	0.19162436548223302
cibersort	20	4	0.0	0.0513959390862944
cibersort	20	4	0.502931191441658	0.570399476096922
cibersort	20	4	0.320732134580438	0.255402750491159
cibersort	20	4	0.09248980618535001	0.132940406024885
cibersort	20	4	0.0838468677925544	0.037328094302554
cibersort	20	4	0.0	0.00392927308447937
cibersort	20	4	0.48598133092190005	0.663182346109175
cibersort	20	4	0.29020799437288597	0.153310104529617
cibersort	20	4	0.0614056239512642	0.0507162214479288
cibersort	20	4	0.16240505075395	0.0979481223383662
cibersort	20	4	0.0	0.0348432055749129
cibersort	20	4	0.15543477419689303	0.375462962962963
cibersort	20	4	0.343289363786628	0.22083333333333302
cibersort	20	4	0.339940500818372	0.25555555555555604
cibersort	20	4	0.16133536119810699	0.131481481481481
cibersort	20	4	0.0	0.0166666666666667
cibersort	20	4	0.13749724541085098	0.33767172812726
cibersort	20	4	0.335984214546735	0.25234996384671
cibersort	20	4	0.258487040153463	0.161243673174259
cibersort	20	4	0.26803149988895203	0.16702819956616102
cibersort	20	4	0.0	0.081706435285611
bisque	0	5	0.462212252265495	0.5215366705471479
bisque	0	5	0.192209908785997	0.140279394644936
bisque	0	5	0.14599966197512	0.18859138533178102
bisque	0	5	0.10915915803603801	0.110593713620489
bisque	0	5	0.0904190189373503	0.0389988358556461
bisque	0	5	0.179159703968114	0.37246192893401003
bisque	0	5	0.33157077082213504	0.22842639593908604
bisque	0	5	0.32259683542897805	0.15609137055837602
bisque	0	5	0.16667268978077301	0.19162436548223302
bisque	0	5	0.0	0.0513959390862944
bisque	0	5	0.539060901947449	0.570399476096922
bisque	0	5	0.256933236909356	0.255402750491159
bisque	0	5	0.11845947026566	0.132940406024885
bisque	0	5	0.0855463908775353	0.037328094302554
bisque	0	5	0.0	0.00392927308447937
bisque	0	5	0.503335782300366	0.663182346109175
bisque	0	5	0.207075420673497	0.153310104529617
bisque	0	5	0.142984868247019	0.0507162214479288
bisque	0	5	0.0891929871133178	0.0979481223383662
bisque	0	5	0.0574109416657999	0.0348432055749129
bisque	0	5	0.452788017745932	0.375462962962963
bisque	0	5	0.206261354081745	0.22083333333333302
bisque	0	5	0.163952187480756	0.25555555555555604
bisque	0	5	0.130525379379099	0.131481481481481
bisque	0	5	0.0464730613124669	0.0166666666666667
bisque	0	5	0.455670968638046	0.33767172812726
bisque	0	5	0.180151912187108	0.25234996384671
bisque	0	5	0.161316025995665	0.161243673174259
bisque	0	5	0.15457703489503602	0.16702819956616102
bisque	0	5	0.0482840582841444	0.081706435285611
bisque	5	5	0.46092754464492003	0.5215366705471479
bisque	5	5	0.19214808172553402	0.140279394644936
bisque	5	5	0.147747359702488	0.18859138533178102
bisque	5	5	0.10897578526781099	0.110593713620489
bisque	5	5	0.0902012286592471	0.0389988358556461
bisque	5	5	0.18066850222952202	0.37246192893401003
bisque	5	5	0.330578888563405	0.22842639593908604
bisque	5	5	0.319908295858751	0.15609137055837602
bisque	5	5	0.16884431334832198	0.19162436548223302
bisque	5	5	0.0	0.0513959390862944
bisque	5	5	0.538610785133458	0.570399476096922
bisque	5	5	0.259964064967067	0.255402750491159
bisque	5	5	0.11631630565189999	0.132940406024885
bisque	5	5	0.0851088442475748	0.037328094302554
bisque	5	5	0.0	0.00392927308447937
bisque	5	5	0.5065311760530959	0.663182346109175
bisque	5	5	0.20669647639743202	0.153310104529617
bisque	5	5	0.142399906661525	0.0507162214479288
bisque	5	5	0.0894190164115399	0.0979481223383662
bisque	5	5	0.0549534244764066	0.0348432055749129
bisque	5	5	0.451106545465019	0.375462962962963
bisque	5	5	0.20577393902385605	0.22083333333333302
bisque	5	5	0.164474856863793	0.25555555555555604
bisque	5	5	0.130693533342848	0.131481481481481
bisque	5	5	0.0479511253044841	0.0166666666666667
bisque	5	5	0.452940560432586	0.33767172812726
bisque	5	5	0.177964533741001	0.25234996384671
bisque	5	5	0.16170339083815696	0.161243673174259
bisque	5	5	0.155411769908815	0.16702819956616102
bisque	5	5	0.0519797450794408	0.081706435285611
bisque	10	5	0.460688715937795	0.5215366705471479
bisque	10	5	0.19214819095954103	0.140279394644936
bisque	10	5	0.14798346273879198	0.18859138533178102
bisque	10	5	0.10892043841300801	0.110593713620489
bisque	10	5	0.0902591919508643	0.0389988358556461
bisque	10	5	0.181196957368661	0.37246192893401003
bisque	10	5	0.330357949488913	0.22842639593908604
bisque	10	5	0.31932983633908396	0.15609137055837602
bisque	10	5	0.169115256803342	0.19162436548223302
bisque	10	5	0.0	0.0513959390862944
bisque	10	5	0.538494944795894	0.570399476096922
bisque	10	5	0.260307947931054	0.255402750491159
bisque	10	5	0.11602537330912101	0.132940406024885
bisque	10	5	0.0851717339639309	0.037328094302554
bisque	10	5	0.0	0.00392927308447937
bisque	10	5	0.507026855045432	0.663182346109175
bisque	10	5	0.206541169518493	0.153310104529617
bisque	10	5	0.142321930916773	0.0507162214479288
bisque	10	5	0.0894122019583175	0.0979481223383662
[truncated: 2,801 more rows]

## Sheet: figure3a
Cell Type	Method	Estimate
Adipocytes	SN-RNA-seq	0.5215366705471479
Adipocytes	SN-RNA-seq	0.37246192893401003
Adipocytes	SN-RNA-seq	0.570399476096922
Adipocytes	SN-RNA-seq	0.663182346109175
Adipocytes	SN-RNA-seq	0.375462962962963
Adipocytes	SN-RNA-seq	0.33767172812726
Fibroblasts	SN-RNA-seq	0.140279394644936
Fibroblasts	SN-RNA-seq	0.22842639593908604
Fibroblasts	SN-RNA-seq	0.255402750491159
Fibroblasts	SN-RNA-seq	0.153310104529617
Fibroblasts	SN-RNA-seq	0.22083333333333302
Fibroblasts	SN-RNA-seq	0.25234996384671
Endothelial cells	SN-RNA-seq	0.18859138533178102
Endothelial cells	SN-RNA-seq	0.15609137055837602
Endothelial cells	SN-RNA-seq	0.132940406024885
Endothelial cells	SN-RNA-seq	0.0507162214479288
Endothelial cells	SN-RNA-seq	0.25555555555555604
Endothelial cells	SN-RNA-seq	0.161243673174259
Macrophages	SN-RNA-seq	0.110593713620489
Macrophages	SN-RNA-seq	0.19162436548223302
Macrophages	SN-RNA-seq	0.037328094302554
Macrophages	SN-RNA-seq	0.0979481223383662
Macrophages	SN-RNA-seq	0.131481481481481
Macrophages	SN-RNA-seq	0.16702819956616102
T cells	SN-RNA-seq	0.0389988358556461
T cells	SN-RNA-seq	0.0513959390862944
T cells	SN-RNA-seq	0.00392927308447937
T cells	SN-RNA-seq	0.0348432055749129
T cells	SN-RNA-seq	0.0166666666666667
T cells	SN-RNA-seq	0.081706435285611
Adipocytes	Bisque	0.476339652553823
Adipocytes	Bisque	0.365955166461556
Adipocytes	Bisque	0.507814379578664
Adipocytes	Bisque	0.48475629573623
Adipocytes	Bisque	0.381159776177734
Adipocytes	Bisque	0.42787734831821395
Adipocytes	Bisque	0.47366216430610203
Adipocytes	Bisque	0.41920182868197703
Adipocytes	Bisque	0.45273286203387103
Adipocytes	Bisque	0.472226816218685
Adipocytes	Bisque	0.455140426397157
Adipocytes	Bisque	0.491878418538914
Adipocytes	Bisque	0.35104848624613205
Adipocytes	Bisque	0.376887399866858
Adipocytes	Bisque	0.45182489134483894
Adipocytes	Bisque	0.48634459617296205
Adipocytes	Bisque	0.443583647844693
Adipocytes	Bisque	0.375327184977325
Adipocytes	Bisque	0.451612255409212
Adipocytes	Bisque	0.454836804656217
Adipocytes	Bisque	0.498468159396271
Adipocytes	Bisque	0.45529303342386
Adipocytes	Bisque	0.46334380366640293
Adipocytes	Bisque	0.483158209371034
Adipocytes	Bisque	0.44549855532051896
Adipocytes	Bisque	0.46999527771131605
Adipocytes	Bisque	0.48394342682131797
Adipocytes	Bisque	0.467585601400911
Adipocytes	Bisque	0.42189629421676295
Adipocytes	Bisque	0.465679086323236
Adipocytes	Bisque	0.436680003656269
Adipocytes	Bisque	0.380094883063741
Adipocytes	Bisque	0.421797323333354
Adipocytes	Bisque	0.49690943337566396
Adipocytes	Bisque	0.42799121342351504
Adipocytes	Bisque	0.49169181814224
Adipocytes	Bisque	0.447982158245671
Adipocytes	Bisque	0.415781219330068
Adipocytes	Bisque	0.47874280009717607
Adipocytes	Bisque	0.499253218350591
Adipocytes	Bisque	0.468745408246859
Adipocytes	Bisque	0.38462691264241494
Adipocytes	Bisque	0.426251066295548
Adipocytes	Bisque	0.446300807298114
Adipocytes	Bisque	0.446522067544004
Adipocytes	Bisque	0.422322280815159
Adipocytes	Bisque	0.409808511093502
Adipocytes	Bisque	0.47737915596720704
Adipocytes	Bisque	0.455462959188231
Adipocytes	Bisque	0.46059885275527096
Adipocytes	Bisque	0.430267699647483
Adipocytes	Bisque	0.43911151814109295
Adipocytes	Bisque	0.47576925688624
Adipocytes	Bisque	0.427885747021103
Adipocytes	Bisque	0.420976840921565
Adipocytes	Bisque	0.440635280486923
Adipocytes	Bisque	0.467286536780686
Adipocytes	Bisque	0.41624727257573796
Adipocytes	Bisque	0.468464079860109
Adipocytes	Bisque	0.47906724190027705
Adipocytes	Bisque	0.49327346786750204
Adipocytes	Bisque	0.48698039702673396
Adipocytes	Bisque	0.446260156306789
Adipocytes	Bisque	0.500896573369279
Adipocytes	Bisque	0.49615415096603793
Adipocytes	Bisque	0.46243198249586603
Adipocytes	Bisque	0.413184984308081
Adipocytes	Bisque	0.40502488654302204
Adipocytes	Bisque	0.447211244788137
Adipocytes	Bisque	0.435406623960366
Adipocytes	Bisque	0.45198549134139204
Adipocytes	Bisque	0.45228171800372896
Adipocytes	Bisque	0.46146623149374105
Adipocytes	Bisque	0.4564738444473211
Adipocytes	Bisque	0.464075651033438
Adipocytes	Bisque	0.453428284049599
Adipocytes	Bisque	0.40433049378483704
Adipocytes	Bisque	0.501559353513582
Adipocytes	Bisque	0.51984389929171
Adipocytes	Bisque	0.408416954819452
Adipocytes	Bisque	0.42264910063535793
Adipocytes	Bisque	0.471230264877776
Adipocytes	Bisque	0.473796867062613
Adipocytes	Bisque	0.503282010665023
Adipocytes	Bisque	0.485338423639143
Adipocytes	Bisque	0.484162151641445
Adipocytes	Bisque	0.518681596967119
Adipocytes	Bisque	0.46854586823225297
Adipocytes	Bisque	0.473694975222198
Adipocytes	Bisque	0.48962652545374696
Adipocytes	Bisque	0.498190235892835
Adipocytes	Bisque	0.5313096590530391
Adipocytes	Bisque	0.507934848811627
Adipocytes	Bisque	0.504640578469252
Adipocytes	Bisque	0.477729361891767
Adipocytes	Bisque	0.4963185116208971
Adipocytes	Bisque	0.487186207084126
Adipocytes	Bisque	0.521866382665926
Adipocytes	Bisque	0.42982930583962103
Adipocytes	Bisque	0.42421904832642204
Fibroblasts	Bisque	0.20483777125249802
Fibroblasts	Bisque	0.23421963829464898
Fibroblasts	Bisque	0.20299766108067002
Fibroblasts	Bisque	0.186064392882213
Fibroblasts	Bisque	0.22452400724178304
Fibroblasts	Bisque	0.223255095702536
Fibroblasts	Bisque	0.19412193436280303
Fibroblasts	Bisque	0.25389717227942804
Fibroblasts	Bisque	0.22236883403939198
Fibroblasts	Bisque	0.21206037419670898
Fibroblasts	Bisque	0.216373509772828
Fibroblasts	Bisque	0.21028291715657604
Fibroblasts	Bisque	0.24526396425300895
Fibroblasts	Bisque	0.239940770021969
Fibroblasts	Bisque	0.23479696523097102
Fibroblasts	Bisque	0.21290139385928103
Fibroblasts	Bisque	0.2337910246034
Fibroblasts	Bisque	0.23926424032777696
Fibroblasts	Bisque	0.218107674220099
Fibroblasts	Bisque	0.23811024847064302
Fibroblasts	Bisque	0.200370057124091
Fibroblasts	Bisque	0.233675277026846
Fibroblasts	Bisque	0.20657406695501399
Fibroblasts	Bisque	0.18486540331154802
Fibroblasts	Bisque	0.21887614502829197
Fibroblasts	Bisque	0.218481551599177
Fibroblasts	Bisque	0.198787345609319
Fibroblasts	Bisque	0.18832239820418398
Fibroblasts	Bisque	0.21235014737199803
Fibroblasts	Bisque	0.21700466551263897
Fibroblasts	Bisque	0.193910083105188
Fibroblasts	Bisque	0.249306573739595
Fibroblasts	Bisque	0.19748336576839998
Fibroblasts	Bisque	0.203518171048191
Fibroblasts	Bisque	0.19911752164385896
Fibroblasts	Bisque	0.185015097994816
Fibroblasts	Bisque	0.190009051836407
Fibroblasts	Bisque	0.222534613343166
Fibroblasts	Bisque	0.20724411750849203
Fibroblasts	Bisque	0.190052280804559
Fibroblasts	Bisque	0.19524729558078896
Fibroblasts	Bisque	0.255254443409774
Fibroblasts	Bisque	0.258754253524168
Fibroblasts	Bisque	0.224695075066773
Fibroblasts	Bisque	0.20670710723154803
Fibroblasts	Bisque	0.250123786061124
Fibroblasts	Bisque	0.22199925286966501
Fibroblasts	Bisque	0.21845017143624104
Fibroblasts	Bisque	0.22688452627097602
Fibroblasts	Bisque	0.237355028659619
Fibroblasts	Bisque	0.216575804730157
Fibroblasts	Bisque	0.23051460314549901
Fibroblasts	Bisque	0.21376403212634199
Fibroblasts	Bisque	0.21661707094442498
Fibroblasts	Bisque	0.21651900803726398
Fibroblasts	Bisque	0.211339963287591
Fibroblasts	Bisque	0.228052413347475
Fibroblasts	Bisque	0.233728889588418
Fibroblasts	Bisque	0.200556131302531
Fibroblasts	Bisque	0.21706622508689102
Fibroblasts	Bisque	0.187792668111075
Fibroblasts	Bisque	0.204619151608964
Fibroblasts	Bisque	0.20916881803405502
Fibroblasts	Bisque	0.195497338674566
Fibroblasts	Bisque	0.20159911576300302
Fibroblasts	Bisque	0.198882663018187
Fibroblasts	Bisque	0.236424801209948
Fibroblasts	Bisque	0.23384041054111604
Fibroblasts	Bisque	0.18833254567399302
Fibroblasts	Bisque	0.21361872284916897
Fibroblasts	Bisque	0.208313800562839
Fibroblasts	Bisque	0.19690788079544197
Fibroblasts	Bisque	0.23090903813501998
Fibroblasts	Bisque	0.21387018306448496
Fibroblasts	Bisque	0.191931537770577
Fibroblasts	Bisque	0.202247321733429
Fibroblasts	Bisque	0.218042787632212
Fibroblasts	Bisque	0.207029862054671
Fibroblasts	Bisque	0.2001037194775
Fibroblasts	Bisque	0.19893633761394897
Fibroblasts	Bisque	0.233024819940992
Fibroblasts	Bisque	0.197027954637746
Fibroblasts	Bisque	0.20087736864866196
Fibroblasts	Bisque	0.19201798492193803
Fibroblasts	Bisque	0.18294546620535396
Fibroblasts	Bisque	0.20542994444819196
Fibroblasts	Bisque	0.18949133561222
Fibroblasts	Bisque	0.187657590885077
Fibroblasts	Bisque	0.212585247108802
Fibroblasts	Bisque	0.218053981228549
Fibroblasts	Bisque	0.201934608572651
Fibroblasts	Bisque	0.18724897297273896
Fibroblasts	Bisque	0.189209019697925
Fibroblasts	Bisque	0.19355201962085697
Fibroblasts	Bisque	0.21901102202688696
Fibroblasts	Bisque	0.200334743857019
Fibroblasts	Bisque	0.19948079172609
Fibroblasts	Bisque	0.18369492815889998
Fibroblasts	Bisque	0.20328240231014602
Fibroblasts	Bisque	0.216917403179566
Endothelial cells	Bisque	0.171244202539255
Endothelial cells	Bisque	0.19468946517924302
Endothelial cells	Bisque	0.174193478510561
Endothelial cells	Bisque	0.14710034559854998
Endothelial cells	Bisque	0.18496178689194298
Endothelial cells	Bisque	0.20440614530139103
Endothelial cells	Bisque	0.166929332706124
Endothelial cells	Bisque	0.241028235516844
Endothelial cells	Bisque	0.186505686223226
Endothelial cells	Bisque	0.187689102477093
Endothelial cells	Bisque	0.17921020421783998
Endothelial cells	Bisque	0.169458582662289
Endothelial cells	Bisque	0.195399817861209
Endothelial cells	Bisque	0.19832093336832396
Endothelial cells	Bisque	0.17865630753447
Endothelial cells	Bisque	0.17314576581538502
Endothelial cells	Bisque	0.17353866184327302
Endothelial cells	Bisque	0.165957391518834
Endothelial cells	Bisque	0.18325816626272398
Endothelial cells	Bisque	0.20055665914679002
Endothelial cells	Bisque	0.17165198629370002
Endothelial cells	Bisque	0.170673607593573
Endothelial cells	Bisque	0.15539600798676
Endothelial cells	Bisque	0.154797841653185
Endothelial cells	Bisque	0.17646422213642102
Endothelial cells	Bisque	0.19242006332649897
Endothelial cells	Bisque	0.16613551236920499
Endothelial cells	Bisque	0.17335695102165
Endothelial cells	Bisque	0.151092156196256
Endothelial cells	Bisque	0.156361955549971
Endothelial cells	Bisque	0.143344837562736
Endothelial cells	Bisque	0.196786343334423
Endothelial cells	Bisque	0.15574471971012
Endothelial cells	Bisque	0.15998749341307
Endothelial cells	Bisque	0.15890283889998902
Endothelial cells	Bisque	0.14658883874074
Endothelial cells	Bisque	0.137985537751625
Endothelial cells	Bisque	0.15846917514154502
Endothelial cells	Bisque	0.16737447029882901
Endothelial cells	Bisque	0.1615706323372
Endothelial cells	Bisque	0.16695425534105202
Endothelial cells	Bisque	0.214282983949381
Endothelial cells	Bisque	0.2311601699191
Endothelial cells	Bisque	0.192256928997208
Endothelial cells	Bisque	0.17090747822712102
Endothelial cells	Bisque	0.21546521654477999
Endothelial cells	Bisque	0.182666920395244
Endothelial cells	Bisque	0.174275932145897
Endothelial cells	Bisque	0.18145599260239803
Endothelial cells	Bisque	0.164195130834906
Endothelial cells	Bisque	0.135686283609051
Endothelial cells	Bisque	0.18733819309061603
Endothelial cells	Bisque	0.15366775425409002
Endothelial cells	Bisque	0.18307208048909301
Endothelial cells	Bisque	0.174998995628242
Endothelial cells	Bisque	0.16355904167147303
Endothelial cells	Bisque	0.18905416260342398
Endothelial cells	Bisque	0.175556773678195
Endothelial cells	Bisque	0.146695102594775
Endothelial cells	Bisque	0.169220719367629
Endothelial cells	Bisque	0.17790600849960503
Endothelial cells	Bisque	0.17368002160637802
Endothelial cells	Bisque	0.1388090611179
Endothelial cells	Bisque	0.16860028241923197
Endothelial cells	Bisque	0.158123716505069
Endothelial cells	Bisque	0.13339291729292502
Endothelial cells	Bisque	0.175976994573335
Endothelial cells	Bisque	0.187085316294946
Endothelial cells	Bisque	0.15120846583027403
Endothelial cells	Bisque	0.153928982631401
Endothelial cells	Bisque	0.127259476094986
Endothelial cells	Bisque	0.144433923935542
Endothelial cells	Bisque	0.18083355262316603
Endothelial cells	Bisque	0.167547656487647
Endothelial cells	Bisque	0.14636233046789499
Endothelial cells	Bisque	0.130025602399935
Endothelial cells	Bisque	0.160338877176938
Endothelial cells	Bisque	0.18138541992634
Endothelial cells	Bisque	0.16796346252232197
Endothelial cells	Bisque	0.14728837847760098
Endothelial cells	Bisque	0.16969096391796498
Endothelial cells	Bisque	0.161461932338745
Endothelial cells	Bisque	0.162765180663702
Endothelial cells	Bisque	0.168907721574706
Endothelial cells	Bisque	0.154677075258263
Endothelial cells	Bisque	0.167021614979617
Endothelial cells	Bisque	0.161635232105355
Endothelial cells	Bisque	0.141247809299499
Endothelial cells	Bisque	0.156921498300242
Endothelial cells	Bisque	0.158486703439642
Endothelial cells	Bisque	0.149369413015256
Endothelial cells	Bisque	0.165465353335178
Endothelial cells	Bisque	0.16073653390197304
Endothelial cells	Bisque	0.16395927161801901
Endothelial cells	Bisque	0.19940995847853302
Endothelial cells	Bisque	0.15237696361987801
Endothelial cells	Bisque	0.146292107227434
Endothelial cells	Bisque	0.163619584744151
Endothelial cells	Bisque	0.172720992943044
Endothelial cells	Bisque	0.18416555403754
Macrophages	Bisque	0.0973097144161318
Macrophages	Bisque	0.10538322645496499
Macrophages	Bisque	0.110613611270218
Macrophages	Bisque	0.13535471429524698
Macrophages	Bisque	0.09864694961647098
Macrophages	Bisque	0.107755075699829
Macrophages	Bisque	0.11440866320055401
Macrophages	Bisque	0.0858727635217507
Macrophages	Bisque	0.0996446037566618
Macrophages	Bisque	0.0801221451881205
Macrophages	Bisque	0.11849557441242001
Macrophages	Bisque	0.102187051781033
Macrophages	Bisque	0.0530266252012079
Macrophages	Bisque	0.0563348528447529
Macrophages	Bisque	0.121245717685864
Macrophages	Bisque	0.0878468822614946
Macrophages	Bisque	0.0645382441938075
Macrophages	Bisque	0.0975545919588612
Macrophages	Bisque	0.147021904107966
Macrophages	Bisque	0.10649628772635
Macrophages	Bisque	0.0938523498667357
Macrophages	Bisque	0.10084133536456501
Macrophages	Bisque	0.10384194102228399
Macrophages	Bisque	0.11870104941623
Macrophages	Bisque	0.0831747060629701
Macrophages	Bisque	0.0597478039320626
Macrophages	Bisque	0.103403205541586
Macrophages	Bisque	0.0934076718420383
Macrophages	Bisque	0.142025325845367
Macrophages	Bisque	0.10130162333503802
Macrophages	Bisque	0.130231201970702
Macrophages	Bisque	0.0247714761449707
Macrophages	Bisque	0.143964144144247
Macrophages	Bisque	0.0910943245070351
Macrophages	Bisque	0.0996390443407201
Macrophages	Bisque	0.133439248360904
Macrophages	Bisque	0.16829625615169197
Macrophages	Bisque	0.16036541818384198
Macrophages	Bisque	0.102371633861659
Macrophages	Bisque	0.10426613553723
Macrophages	Bisque	0.11662022759789901
Macrophages	Bisque	0.0719595354112823
Macrophages	Bisque	0.0649968714765466
Macrophages	Bisque	0.0620802131568661
Macrophages	Bisque	0.11127594184696801
Macrophages	Bisque	0.0678011620267879
Macrophages	Bisque	0.0954023668916035
Macrophages	Bisque	0.116391613745887
Macrophages	Bisque	0.119811899432851
Macrophages	Bisque	0.0808855149646548
Macrophages	Bisque	0.115802981086078
Macrophages	Bisque	0.0964701655510307
Macrophages	Bisque	0.11443963969096901
Macrophages	Bisque	0.11896901778092998
Macrophages	Bisque	0.10261924671604901
Macrophages	Bisque	0.133877688157256
Macrophages	Bisque	0.11560688726841399
Macrophages	Bisque	0.12184022887294302
Macrophages	Bisque	0.11064914923995899
Macrophages	Bisque	0.0901675347444341
Macrophages	Bisque	0.127091318376539
Macrophages	Bisque	0.107269346526953
Macrophages	Bisque	0.163398400996801
Macrophages	Bisque	0.10940089722676
Macrophages	Bisque	0.10087187386805302
Macrophages	Bisque	0.15261571285077302
Macrophages	Bisque	0.0766469746190099
Macrophages	Bisque	0.11317893411047399
Macrophages	Bisque	0.14063506668581502
Macrophages	Bisque	0.141586997303207
Macrophages	Bisque	0.15478775710209303
Macrophages	Bisque	0.13681051997059698
Macrophages	Bisque	0.0772667944141223
Macrophages	Bisque	0.0852604574840678
Macrophages	Bisque	0.13353385009049099
Macrophages	Bisque	0.151172677639477
Macrophages	Bisque	0.144268749921354
Macrophages	Bisque	0.101875895112638
Macrophages	Bisque	0.112088918708468
Macrophages	Bisque	0.161232954884184
Macrophages	Bisque	0.142986109521299
Macrophages	Bisque	0.12624959611218198
Macrophages	Bisque	0.120584389845159
Macrophages	Bisque	0.12280945744790099
Macrophages	Bisque	0.14394545745778198
Macrophages	Bisque	0.106539068137285
Macrophages	Bisque	0.120234975220744
Macrophages	Bisque	0.159879345797654
Macrophages	Bisque	0.141114115037449
Macrophages	Bisque	0.12767664734568498
Macrophages	Bisque	0.130047682410633
Macrophages	Bisque	0.10731585685039699
Macrophages	Bisque	0.12137057005329902
Macrophages	Bisque	0.118338859409929
Macrophages	Bisque	0.103849657602813
Macrophages	Bisque	0.133464630743729
Macrophages	Bisque	0.1370273014715
Macrophages	Bisque	0.10287965461390199
Macrophages	Bisque	0.112234534029451
Macrophages	Bisque	0.14278616838812
T cells	Bisque	0.0502686592382932
T cells	Bisque	0.0997525036095869
T cells	Bisque	0.00438086955988737
T cells	Bisque	0.0467242514877605
T cells	Bisque	0.11070748007206802
T cells	Bisque	0.0367063349780311
T cells	Bisque	0.0508779054244169
T cells	Bisque	0.0
T cells	Bisque	0.0387480139468493
T cells	Bisque	0.0479015619193927
T cells	Bisque	0.0307802851997549
T cells	Bisque	0.0261930298611877
T cells	Bisque	0.155261106438443
T cells	Bisque	0.128516043898095
T cells	Bisque	0.013476118203857001
T cells	Bisque	0.0397613618908778
T cells	Bisque	0.0845484215148263
T cells	Bisque	0.121896591217202
T cells	Bisque	0.0
T cells	Bisque	0.0
T cells	Bisque	0.0356574473192026
T cells	Bisque	0.0395167465911574
T cells	Bisque	0.0708441803695389
T cells	Bisque	0.0584774962480039
T cells	Bisque	0.0759863714517976
T cells	Bisque	0.0593553034309459
T cells	Bisque	0.0477305096585713
T cells	Bisque	0.0773273775312161
T cells	Bisque	0.0726360763696157
T cells	Bisque	0.059652669279117006
T cells	Bisque	0.0958338737051046
T cells	Bisque	0.149040723717271
T cells	Bisque	0.0810104470438784
T cells	Bisque	0.04849057765604001
T cells	Bisque	0.114349381691917
T cells	Bisque	0.0432649967612997
T cells	Bisque	0.0557269960146049
T cells	Bisque	0.0428495740013786
T cells	Bisque	0.0442669782338447
T cells	Bisque	0.0448577329704198
T cells	Bisque	0.0524328132334011
T cells	Bisque	0.0738761245871471
T cells	Bisque	0.0188376387846371
T cells	Bisque	0.0746669754810389
T cells	Bisque	0.0645874051503598
T cells	Bisque	0.0442875545521493
T cells	Bisque	0.0901229487499851
T cells	Bisque	0.0135031267047669
T cells	Bisque	0.0163846225055444
T cells	Bisque	0.0569654727855493
T cells	Bisque	0.101667230927231
T cells	Bisque	0.0465655200717605
T cells	Bisque	0.042359317042358006
T cells	Bisque	0.0534560837644497
T cells	Bisque	0.0848859086968797
T cells	Bisque	0.0505880263967569
T cells	Bisque	0.0
T cells	Bisque	0.0526268352847052
T cells	Bisque	0.0736355370026258
T cells	Bisque	0.0444782789007687
T cells	Bisque	0.0139365371452792
T cells	Bisque	0.0274510832309702
T cells	Bisque	0.0423635635444543
T cells	Bisque	0.0256049083101625
T cells	Bisque	0.0432511428978364
T cells	Bisque	0.0526767243422494
T cells	Bisque	0.0977662452896255
T cells	Bisque	0.0608704525104432
T cells	Bisque	0.072612677021781
T cells	Bisque	0.0554586732558573
T cells	Bisque	0.0576534748986904
T cells	Bisque	0.0695659572946899
T cells	Bisque	0.0495243833339504
T cells	Bisque	0.0768478585164786
T cells	Bisque	0.064096630637599
T cells	Bisque	0.0631261141775605
T cells	Bisque	0.0730190914846586
T cells	Bisque	0.00814946939276915
T cells	Bisque	0.0
T cells	Bisque	0.0841253742048134
T cells	Bisque	0.0316490059843856
T cells	Bisque	0.0440302520335505
T cells	Bisque	0.0419761937798639
T cells	Bisque	0.0129828253904325
T cells	Bisque	0.0330935774394586
T cells	Bisque	0.0368472207934598
T cells	Bisque	0.00995686009456181
T cells	Bisque	0.0426693857855167
T cells	Bisque	0.0156841643313085
T cells	Bisque	0.00615614253237638
T cells	Bisque	0.0204580601086248
T cells	Bisque	0.00866015778864813
T cells	Bisque	0.0207490275351756
T cells	Bisque	0.0195092708819439
T cells	Bisque	0.0
T cells	Bisque	0.0175051501584762
T cells	Bisque	0.0300135924908511
T cells	Bisque	0.0279394498171214
T cells	Bisque	0.0819327648777383
T cells	Bisque	0.0319118260683516
Adipocytes	MuSiC	0.0
Adipocytes	MuSiC	0.0
Adipocytes	MuSiC	0.0441164395737029
Adipocytes	MuSiC	0.0
Adipocytes	MuSiC	0.0
Adipocytes	MuSiC	0.00241163022311492
Adipocytes	MuSiC	0.0
Adipocytes	MuSiC	0.0752104231356343
Adipocytes	MuSiC	0.0037859431030756703
Adipocytes	MuSiC	0.0
Adipocytes	MuSiC	0.0
Adipocytes	MuSiC	0.0
Adipocytes	MuSiC	0.0165792702834494
Adipocytes	MuSiC	0.0
Adipocytes	MuSiC	0.0
Adipocytes	MuSiC	0.0241000359297013
Adipocytes	MuSiC	0.0
Adipocytes	MuSiC	0.00262065872585855
Adipocytes	MuSiC	0.0
Adipocytes	MuSiC	0.00407846384622519
Adipocytes	MuSiC	0.0
Adipocytes	MuSiC	0.0016951652261849599
Adipocytes	MuSiC	0.0
Adipocytes	MuSiC	0.0
Adipocytes	MuSiC	0.0
Adipocytes	MuSiC	0.0532122721449017
Adipocytes	MuSiC	0.0
Adipocytes	MuSiC	0.0
Adipocytes	MuSiC	0.0010591934718551
Adipocytes	MuSiC	0.0
Adipocytes	MuSiC	0.0
Adipocytes	MuSiC	0.0
Adipocytes	MuSiC	0.0008607333460109361
Adipocytes	MuSiC	0.0
Adipocytes	MuSiC	0.0
Adipocytes	MuSiC	0.0
Adipocytes	MuSiC	0.000288545180229213
Adipocytes	MuSiC	0.0
Adipocytes	MuSiC	0.0
Adipocytes	MuSiC	0.0
Adipocytes	MuSiC	0.0
Adipocytes	MuSiC	0.0
Adipocytes	MuSiC	0.0
Adipocytes	MuSiC	0.0549961480571692
Adipocytes	MuSiC	0.0686039122060977
Adipocytes	MuSiC	0.0
Adipocytes	MuSiC	0.0
Adipocytes	MuSiC	0.0307113032488545
Adipocytes	MuSiC	0.0353106773676237
Adipocytes	MuSiC	0.0
Adipocytes	MuSiC	0.0
Adipocytes	MuSiC	0.0
Adipocytes	MuSiC	0.00216616123659722
Adipocytes	MuSiC	0.0
Adipocytes	MuSiC	0.0
Adipocytes	MuSiC	0.0
Adipocytes	MuSiC	0.0191605924890778
Adipocytes	MuSiC	0.0
Adipocytes	MuSiC	0.0
Adipocytes	MuSiC	0.0
Adipocytes	MuSiC	0.00328341313139579
Adipocytes	MuSiC	0.0
Adipocytes	MuSiC	0.0
Adipocytes	MuSiC	0.0
Adipocytes	MuSiC	0.0
Adipocytes	MuSiC	0.000111488186142413
Adipocytes	MuSiC	0.0
Adipocytes	MuSiC	0.0
Adipocytes	MuSiC	0.0
Adipocytes	MuSiC	0.00016257174163581399
Adipocytes	MuSiC	0.0
Adipocytes	MuSiC	0.0
Adipocytes	MuSiC	0.0058051687983940795
Adipocytes	MuSiC	0.0
Adipocytes	MuSiC	0.0
Adipocytes	MuSiC	0.000497480345042189
Adipocytes	MuSiC	0.00153600848811732
Adipocytes	MuSiC	0.0140509767325215
Adipocytes	MuSiC	0.0
Adipocytes	MuSiC	0.0008130949404628981
Adipocytes	MuSiC	0.00106024130567916
Adipocytes	MuSiC	0.00297453006880502
Adipocytes	MuSiC	0.0
Adipocytes	MuSiC	0.0
Adipocytes	MuSiC	0.0
Adipocytes	MuSiC	0.0
Adipocytes	MuSiC	0.00359934421179096
Adipocytes	MuSiC	0.00141092135220168
Adipocytes	MuSiC	0.0
Adipocytes	MuSiC	0.0018381307787192801
Adipocytes	MuSiC	0.0025622660979551
Adipocytes	MuSiC	0.016635209656857
Adipocytes	MuSiC	0.0
Adipocytes	MuSiC	0.00313587329231734
Adipocytes	MuSiC	0.0468722629768819
Adipocytes	MuSiC	0.0
Adipocytes	MuSiC	0.00135513592639494
Adipocytes	MuSiC	0.00251521352934787
Adipocytes	MuSiC	0.0
Adipocytes	MuSiC	0.0
Fibroblasts	MuSiC	0.100392609206077
Fibroblasts	MuSiC	0.0573110014447404
Fibroblasts	MuSiC	0.0318093475655414
Fibroblasts	MuSiC	0.0687023622874127
Fibroblasts	MuSiC	0.0225723367510876
Fibroblasts	MuSiC	0.0018446645665599398
Fibroblasts	MuSiC	0.0807717775885222
Fibroblasts	MuSiC	0.0480973486850932
Fibroblasts	MuSiC	0.061204325902795995
Fibroblasts	MuSiC	0.0914910970534193
Fibroblasts	MuSiC	0.0482144637113965
Fibroblasts	MuSiC	0.0175758631704593
Fibroblasts	MuSiC	0.10926478133349002
Fibroblasts	MuSiC	0.11225832386789801
Fibroblasts	MuSiC	0.035835469759489
Fibroblasts	MuSiC	0.0541788145083458
Fibroblasts	MuSiC	0.0381764443669233
Fibroblasts	MuSiC	0.0021549957354699
Fibroblasts	MuSiC	0.0
Fibroblasts	MuSiC	0.000621219520114815
Fibroblasts	MuSiC	0.14020023056004097
Fibroblasts	MuSiC	0.00330283192100912
Fibroblasts	MuSiC	0.0398657836527524
Fibroblasts	MuSiC	0.0188562606758542
Fibroblasts	MuSiC	0.0319931821169874
Fibroblasts	MuSiC	0.00861811278145643
Fibroblasts	MuSiC	0.0165197356842273
Fibroblasts	MuSiC	0.00364099990349771
Fibroblasts	MuSiC	0.00322222234609458
Fibroblasts	MuSiC	0.0740953214589921
Fibroblasts	MuSiC	0.0820018800294262
Fibroblasts	MuSiC	0.10402763213682101
Fibroblasts	MuSiC	0.0037880510348782103
Fibroblasts	MuSiC	0.0038650138374522703
Fibroblasts	MuSiC	0.122155367750705
Fibroblasts	MuSiC	0.0204777399426674
Fibroblasts	MuSiC	0.00434934462114626
Fibroblasts	MuSiC	0.00401925175146998
Fibroblasts	MuSiC	0.104652536431658
Fibroblasts	MuSiC	0.0798178959176595
Fibroblasts	MuSiC	0.0215682178996745
Fibroblasts	MuSiC	0.007430855870042009
Fibroblasts	MuSiC	0.0352116736466742
Fibroblasts	MuSiC	0.13499244810014502
Fibroblasts	MuSiC	0.082329118924166
Fibroblasts	MuSiC	0.100996880183769
Fibroblasts	MuSiC	0.109459959846937
Fibroblasts	MuSiC	0.0010145869727582
Fibroblasts	MuSiC	0.0142828288998748
Fibroblasts	MuSiC	0.0185483788687973
Fibroblasts	MuSiC	0.0025439986932695
Fibroblasts	MuSiC	0.0503511581342817
Fibroblasts	MuSiC	0.00264170236008112
Fibroblasts	MuSiC	0.0403026969931715
Fibroblasts	MuSiC	0.084905398755011
Fibroblasts	MuSiC	0.00119983998413182
Fibroblasts	MuSiC	0.0147516023518591
Fibroblasts	MuSiC	0.0771625896810954
Fibroblasts	MuSiC	0.0804202826898767
Fibroblasts	MuSiC	0.022149604673711
Fibroblasts	MuSiC	0.0754852853878903
Fibroblasts	MuSiC	0.0563118394806398
Fibroblasts	MuSiC	0.00391860259997873
Fibroblasts	MuSiC	0.0510165735734953
Fibroblasts	MuSiC	0.07141566414217301
Fibroblasts	MuSiC	0.00481139148461398
Fibroblasts	MuSiC	0.0556807732893975
Fibroblasts	MuSiC	0.0100297620345561
Fibroblasts	MuSiC	0.0396200095830331
Fibroblasts	MuSiC	0.00970829159368439
Fibroblasts	MuSiC	0.00481552030155477
Fibroblasts	MuSiC	0.00407126448222191
Fibroblasts	MuSiC	0.0348118046155603
Fibroblasts	MuSiC	0.022618803140392
Fibroblasts	MuSiC	0.0026768855030992397
Fibroblasts	MuSiC	0.00443915967682796
Fibroblasts	MuSiC	0.0031467184971895198
Fibroblasts	MuSiC	0.0954651270436004
Fibroblasts	MuSiC	0.0429950075585665
Fibroblasts	MuSiC	0.003917792503671439
Fibroblasts	MuSiC	0.0037317147839250704
Fibroblasts	MuSiC	0.05141789592640499
Fibroblasts	MuSiC	0.0469386764418278
Fibroblasts	MuSiC	0.0516866967537026
Fibroblasts	MuSiC	0.0218710468159207
Fibroblasts	MuSiC	0.0557641596936648
Fibroblasts	MuSiC	0.0013924008161664198
Fibroblasts	MuSiC	0.00328881510652368
Fibroblasts	MuSiC	0.0396878813913894
Fibroblasts	MuSiC	0.00301336770709829
Fibroblasts	MuSiC	0.00238327114522574
Fibroblasts	MuSiC	0.0435641307453717
Fibroblasts	MuSiC	0.0105923523961211
Fibroblasts	MuSiC	0.0017877660976115199
Fibroblasts	MuSiC	0.0122678645477115
Fibroblasts	MuSiC	0.00250592422085712
Fibroblasts	MuSiC	0.0035513697331337603
Fibroblasts	MuSiC	0.08833939199704699
Fibroblasts	MuSiC	0.0295696056367306
Fibroblasts	MuSiC	0.0020383086856161103
Endothelial cells	MuSiC	0.834798799115954
Endothelial cells	MuSiC	0.747314828596237
Endothelial cells	MuSiC	0.923127057341245
Endothelial cells	MuSiC	0.9031387414296129
Endothelial cells	MuSiC	0.8924299912915009
Endothelial cells	MuSiC	0.995743705210325
Endothelial cells	MuSiC	0.8389897899178371
Endothelial cells	MuSiC	0.876084395083236
Endothelial cells	MuSiC	0.921034888175318
Endothelial cells	MuSiC	0.9077849715688321
Endothelial cells	MuSiC	0.915552563223763
Endothelial cells	MuSiC	0.9824241368295409
Endothelial cells	MuSiC	0.8284795033753639
Endothelial cells	MuSiC	0.8141728854845021
Endothelial cells	MuSiC	0.9324489737937192
Endothelial cells	MuSiC	0.921721149561953
Endothelial cells	MuSiC	0.9612059711720798
Endothelial cells	MuSiC	0.9952243455386709
Endothelial cells	MuSiC	1.0
Endothelial cells	MuSiC	0.99530031663366
Endothelial cells	MuSiC	0.8594450870360991
Endothelial cells	MuSiC	0.9950020028528058
Endothelial cells	MuSiC	0.960028657374703
Endothelial cells	MuSiC	0.940189234092761
Endothelial cells	MuSiC	0.966247907888751
Endothelial cells	MuSiC	0.9381696150736422
Endothelial cells	MuSiC	0.983307407660922
Endothelial cells	MuSiC	0.897440570938545
Endothelial cells	MuSiC	0.9522933119551941
Endothelial cells	MuSiC	0.9259046785410079
Endothelial cells	MuSiC	0.917725111366181
Endothelial cells	MuSiC	0.895586484059
Endothelial cells	MuSiC	0.928545429814733
Endothelial cells	MuSiC	0.9961349861625479
Endothelial cells	MuSiC	0.8354354124082479
Endothelial cells	MuSiC	0.975262641141229
Endothelial cells	MuSiC	0.9953621101986251
Endothelial cells	MuSiC	0.994183346288889
Endothelial cells	MuSiC	0.8942075829786551
Endothelial cells	MuSiC	0.909716744935625
Endothelial cells	MuSiC	0.9196376098665581
Endothelial cells	MuSiC	0.992339312176331
Endothelial cells	MuSiC	0.964788326353326
Endothelial cells	MuSiC	0.791890087787477
Endothelial cells	MuSiC	0.7846364664879399
Endothelial cells	MuSiC	0.848259915731717
Endothelial cells	MuSiC	0.755107945420343
Endothelial cells	MuSiC	0.9682741097783871
Endothelial cells	MuSiC	0.950406493732502
Endothelial cells	MuSiC	0.981451621131203
Endothelial cells	MuSiC	0.997456001306731
Endothelial cells	MuSiC	0.933780584444819
Endothelial cells	MuSiC	0.995192136403322
Endothelial cells	MuSiC	0.826822839136833
Endothelial cells	MuSiC	0.8078024018309692
Endothelial cells	MuSiC	0.9613073873868241
Endothelial cells	MuSiC	0.966087805159063
Endothelial cells	MuSiC	0.873544483270721
Endothelial cells	MuSiC	0.889318065811961
Endothelial cells	MuSiC	0.977850395326289
Endothelial cells	MuSiC	0.9084467862769391
Endothelial cells	MuSiC	0.9318412678478349
Endothelial cells	MuSiC	0.971867186379489
Endothelial cells	MuSiC	0.9448562711219541
Endothelial cells	MuSiC	0.924427067095588
Endothelial cells	MuSiC	0.995077120329244
Endothelial cells	MuSiC	0.944248105877486
Endothelial cells	MuSiC	0.9798982398076009
Endothelial cells	MuSiC	0.944465420871457
Endothelial cells	MuSiC	0.99012913666468
Endothelial cells	MuSiC	0.9951844796984449
Endothelial cells	MuSiC	0.9955886332425159
Endothelial cells	MuSiC	0.9593830265860459
Endothelial cells	MuSiC	0.9768451158176079
Endothelial cells	MuSiC	0.975165529153265
Endothelial cells	MuSiC	0.99506335997813
Endothelial cells	MuSiC	0.9823360288960551
Endothelial cells	MuSiC	0.8778949495240441
Endothelial cells	MuSiC	0.9560084580593149
Endothelial cells	MuSiC	0.842415165592615
Endothelial cells	MuSiC	0.9920232463922042
Endothelial cells	MuSiC	0.937435033013786
Endothelial cells	MuSiC	0.9317504620729029
Endothelial cells	MuSiC	0.9470880460796508
Endothelial cells	MuSiC	0.9674741337197171
Endothelial cells	MuSiC	0.9430411382359358
Endothelial cells	MuSiC	0.995008254972043
Endothelial cells	MuSiC	0.995300263541275
Endothelial cells	MuSiC	0.939256164129476
Endothelial cells	MuSiC	0.995148501514182
Endothelial cells	MuSiC	0.9950544627568191
Endothelial cells	MuSiC	0.9336451740183119
Endothelial cells	MuSiC	0.9748678140642401
Endothelial cells	MuSiC	0.995076360610071
Endothelial cells	MuSiC	0.9408598724754069
Endothelial cells	MuSiC	0.997494075779143
Endothelial cells	MuSiC	0.9950934943404709
Endothelial cells	MuSiC	0.8832469871694059
Endothelial cells	MuSiC	0.88014361495354
Endothelial cells	MuSiC	0.961394638215882
Macrophages	MuSiC	0.0648085916779685
Macrophages	MuSiC	0.195374169959022
Macrophages	MuSiC	0.0009471555195106699
Macrophages	MuSiC	0.0281588962829745
Macrophages	MuSiC	0.0849976719574112
Macrophages	MuSiC	0.0
Macrophages	MuSiC	0.0802384324936409
Macrophages	MuSiC	0.000607833096036749
Macrophages	MuSiC	0.0139748428188106
Macrophages	MuSiC	0.000723931377748927
Macrophages	MuSiC	0.036232973064841
Macrophages	MuSiC	0.0
Macrophages	MuSiC	0.045676445007696
Macrophages	MuSiC	0.0735687906476008
Macrophages	MuSiC	0.0317155564467922
Macrophages	MuSiC	0.0
Macrophages	MuSiC	0.000617584460996308
Macrophages	MuSiC	0.0
Macrophages	MuSiC	0.0
Macrophages	MuSiC	0.0
Macrophages	MuSiC	0.000354682403860167
Macrophages	MuSiC	0.0
Macrophages	MuSiC	0.000105558972544973
Macrophages	MuSiC	0.0409545052313846
Macrophages	MuSiC	0.00175890999426158
Macrophages	MuSiC	0.0
Macrophages	MuSiC	0.00017285665485074
Macrophages	MuSiC	0.0989184291579573
Macrophages	MuSiC	0.0434252722268567
Macrophages	MuSiC	0.0
Macrophages	MuSiC	0.00027300860439319303
Macrophages	MuSiC	0.00038588380417990697
Macrophages	MuSiC	0.0668057858043776
Macrophages	MuSiC	0.0
Macrophages	MuSiC	0.0424092198410471
Macrophages	MuSiC	0.00425961891610369
Macrophages	MuSiC	0.0
Macrophages	MuSiC	0.0017974019596409699
Macrophages	MuSiC	0.00113988058968765
Macrophages	MuSiC	0.0104653591467151
Macrophages	MuSiC	0.0587941722337672
Macrophages	MuSiC	0.000229831953626698
Macrophages	MuSiC	0.0
Macrophages	MuSiC	0.0181213160552085
Macrophages	MuSiC	0.064430502381796
Macrophages	MuSiC	0.0507432040845142
Macrophages	MuSiC	0.135432094732719
Macrophages	MuSiC	0.0
Macrophages	MuSiC	0.0
Macrophages	MuSiC	0.0
Macrophages	MuSiC	0.0
Macrophages	MuSiC	0.0158682574208997
Macrophages	MuSiC	0.0
Macrophages	MuSiC	0.132874463869995
Macrophages	MuSiC	0.10729219941402002
Macrophages	MuSiC	0.0374927726290438
Macrophages	MuSiC	0.0
Macrophages	MuSiC	0.0492929270481834
Macrophages	MuSiC	0.030261651498162002
Macrophages	MuSiC	0.0
Macrophages	MuSiC	0.0127845152037751
Macrophages	MuSiC	0.0118468926715256
Macrophages	MuSiC	0.0242142110205328
Macrophages	MuSiC	0.00412715530455101
Macrophages	MuSiC	0.00415726876223875
Macrophages	MuSiC	0.0
Macrophages	MuSiC	7.1120833116714e-05
Macrophages	MuSiC	0.0100719981578431
Macrophages	MuSiC	0.015914569545509998
Macrophages	MuSiC	0.0
Macrophages	MuSiC	0.0
Macrophages	MuSiC	0.000340102275262304
Macrophages	MuSiC	0.0
Macrophages	MuSiC	0.000536081041999929
Macrophages	MuSiC	0.0221575853436361
Macrophages	MuSiC	0.0
Macrophages	MuSiC	0.0129812441186386
Macrophages	MuSiC	0.0125889466998339
Macrophages	MuSiC	0.00099653438211804
Macrophages	MuSiC	0.15285394696325
Macrophages	MuSiC	0.00318479751819191
Macrophages	MuSiC	0.00817254099100425
Macrophages	MuSiC	0.0213108614852697
Macrophages	MuSiC	0.0012252571666462198
Macrophages	MuSiC	0.0106548194643617
Macrophages	MuSiC	0.0011947020703995301
Macrophages	MuSiC	0.0
Macrophages	MuSiC	0.0
Macrophages	MuSiC	0.0210559544791347
Macrophages	MuSiC	0.0
Macrophages	MuSiC	0.0
Macrophages	MuSiC	0.0061554855794591
Macrophages	MuSiC	0.014539833539638999
Macrophages	MuSiC	0.0
Macrophages	MuSiC	0.0
Macrophages	MuSiC	0.0
Macrophages	MuSiC	0.0
Macrophages	MuSiC	0.0258984073041995
Macrophages	MuSiC	0.0902867794097294
Macrophages	MuSiC	0.0365670530985014
T cells	MuSiC	0.0
T cells	MuSiC	0.0
T cells	MuSiC	0.0
T cells	MuSiC	0.0
T cells	MuSiC	0.0
T cells	MuSiC	0.0
T cells	MuSiC	0.0
T cells	MuSiC	0.0
T cells	MuSiC	0.0
T cells	MuSiC	0.0
T cells	MuSiC	0.0
T cells	MuSiC	0.0
T cells	MuSiC	0.0
T cells	MuSiC	0.0
T cells	MuSiC	0.0
T cells	MuSiC	0.0
T cells	MuSiC	0.0
T cells	MuSiC	0.0
T cells	MuSiC	0.0
T cells	MuSiC	0.0
T cells	MuSiC	0.0
T cells	MuSiC	0.0
T cells	MuSiC	0.0
T cells	MuSiC	0.0
T cells	MuSiC	0.0
T cells	MuSiC	0.0
T cells	MuSiC	0.0
T cells	MuSiC	0.0
T cells	MuSiC	0.0
T cells	MuSiC	0.0
T cells	MuSiC	0.0
T cells	MuSiC	0.0
T cells	MuSiC	0.0
T cells	MuSiC	0.0
T cells	MuSiC	0.0
T cells	MuSiC	0.0
T cells	MuSiC	0.0
T cells	MuSiC	0.0
T cells	MuSiC	0.0
T cells	MuSiC	0.0
T cells	MuSiC	0.0
T cells	MuSiC	0.0
T cells	MuSiC	0.0
T cells	MuSiC	0.0
T cells	MuSiC	0.0
T cells	MuSiC	0.0
T cells	MuSiC	0.0
T cells	MuSiC	0.0
T cells	MuSiC	0.0
T cells	MuSiC	0.0
T cells	MuSiC	0.0
T cells	MuSiC	0.0
T cells	MuSiC	0.0
T cells	MuSiC	0.0
T cells	MuSiC	0.0
T cells	MuSiC	0.0
T cells	MuSiC	0.0
T cells	MuSiC	0.0
T cells	MuSiC	0.0
T cells	MuSiC	0.0
T cells	MuSiC	0.0
T cells	MuSiC	0.0
T cells	MuSiC	0.0
T cells	MuSiC	0.0
T cells	MuSiC	0.0
T cells	MuSiC	0.0
T cells	MuSiC	0.0
T cells	MuSiC	0.0
T cells	MuSiC	0.0
T cells	MuSiC	0.0
T cells	MuSiC	0.0
T cells	MuSiC	0.0
T cells	MuSiC	0.0
T cells	MuSiC	0.0
T cells	MuSiC	0.0
T cells	MuSiC	0.0
T cells	MuSiC	0.0
T cells	MuSiC	0.0
T cells	MuSiC	0.0
T cells	MuSiC	0.0
T cells	MuSiC	0.0
T cells	MuSiC	0.0
T cells	MuSiC	0.0
T cells	MuSiC	0.0
T cells	MuSiC	0.0
T cells	MuSiC	0.0
T cells	MuSiC	0.0
T cells	MuSiC	0.0
T cells	MuSiC	0.0
T cells	MuSiC	0.0
T cells	MuSiC	0.0
T cells	MuSiC	0.0
T cells	MuSiC	0.0
T cells	MuSiC	0.0
T cells	MuSiC	0.0
T cells	MuSiC	0.0
T cells	MuSiC	0.0
T cells	MuSiC	0.0
T cells	MuSiC	0.0
T cells	MuSiC	0.0
Adipocytes	BSEQ-sc	0.0
Adipocytes	BSEQ-sc	0.0
Adipocytes	BSEQ-sc	0.0
Adipocytes	BSEQ-sc	0.0
Adipocytes	BSEQ-sc	0.0
Adipocytes	BSEQ-sc	0.0
Adipocytes	BSEQ-sc	0.0
Adipocytes	BSEQ-sc	0.0
Adipocytes	BSEQ-sc	0.0
Adipocytes	BSEQ-sc	0.0
Adipocytes	BSEQ-sc	0.0
Adipocytes	BSEQ-sc	0.0
Adipocytes	BSEQ-sc	0.0
Adipocytes	BSEQ-sc	0.0
Adipocytes	BSEQ-sc	0.0
Adipocytes	BSEQ-sc	0.0
Adipocytes	BSEQ-sc	0.0
Adipocytes	BSEQ-sc	0.0
Adipocytes	BSEQ-sc	0.0
Adipocytes	BSEQ-sc	0.0
Adipocytes	BSEQ-sc	0.0
Adipocytes	BSEQ-sc	0.0
Adipocytes	BSEQ-sc	0.0
Adipocytes	BSEQ-sc	0.0
Adipocytes	BSEQ-sc	0.0
Adipocytes	BSEQ-sc	0.0
Adipocytes	BSEQ-sc	0.0
Adipocytes	BSEQ-sc	0.0
Adipocytes	BSEQ-sc	0.0
Adipocytes	BSEQ-sc	0.0
Adipocytes	BSEQ-sc	0.0
Adipocytes	BSEQ-sc	0.0
Adipocytes	BSEQ-sc	0.0
Adipocytes	BSEQ-sc	0.0
Adipocytes	BSEQ-sc	0.0
Adipocytes	BSEQ-sc	0.0
Adipocytes	BSEQ-sc	0.0
Adipocytes	BSEQ-sc	0.0
Adipocytes	BSEQ-sc	0.0
Adipocytes	BSEQ-sc	0.0
Adipocytes	BSEQ-sc	0.0
Adipocytes	BSEQ-sc	0.0
Adipocytes	BSEQ-sc	0.0
Adipocytes	BSEQ-sc	0.0
Adipocytes	BSEQ-sc	0.0
Adipocytes	BSEQ-sc	0.0
Adipocytes	BSEQ-sc	0.0
Adipocytes	BSEQ-sc	0.0
Adipocytes	BSEQ-sc	0.0
Adipocytes	BSEQ-sc	0.0
Adipocytes	BSEQ-sc	0.0
Adipocytes	BSEQ-sc	0.0
Adipocytes	BSEQ-sc	0.0
Adipocytes	BSEQ-sc	0.0
Adipocytes	BSEQ-sc	0.0
Adipocytes	BSEQ-sc	0.0
Adipocytes	BSEQ-sc	0.0
Adipocytes	BSEQ-sc	0.0
Adipocytes	BSEQ-sc	0.0
Adipocytes	BSEQ-sc	0.0
Adipocytes	BSEQ-sc	0.0
Adipocytes	BSEQ-sc	0.0
Adipocytes	BSEQ-sc	0.0
Adipocytes	BSEQ-sc	0.0
Adipocytes	BSEQ-sc	0.0
Adipocytes	BSEQ-sc	0.0
Adipocytes	BSEQ-sc	0.0
Adipocytes	BSEQ-sc	0.0
Adipocytes	BSEQ-sc	0.0
Adipocytes	BSEQ-sc	0.0
Adipocytes	BSEQ-sc	0.0
Adipocytes	BSEQ-sc	0.0
Adipocytes	BSEQ-sc	0.0
Adipocytes	BSEQ-sc	0.0
Adipocytes	BSEQ-sc	0.0
Adipocytes	BSEQ-sc	0.0
Adipocytes	BSEQ-sc	0.0
Adipocytes	BSEQ-sc	0.0
Adipocytes	BSEQ-sc	0.0
Adipocytes	BSEQ-sc	0.0
Adipocytes	BSEQ-sc	0.0
Adipocytes	BSEQ-sc	0.0
Adipocytes	BSEQ-sc	0.0
Adipocytes	BSEQ-sc	0.0
Adipocytes	BSEQ-sc	0.0
Adipocytes	BSEQ-sc	0.0
Adipocytes	BSEQ-sc	0.0
Adipocytes	BSEQ-sc	0.0
Adipocytes	BSEQ-sc	0.0
Adipocytes	BSEQ-sc	0.0
Adipocytes	BSEQ-sc	0.0
Adipocytes	BSEQ-sc	0.0
Adipocytes	BSEQ-sc	0.0
Adipocytes	BSEQ-sc	0.0
Adipocytes	BSEQ-sc	0.0
Adipocytes	BSEQ-sc	0.0
Adipocytes	BSEQ-sc	0.0
Adipocytes	BSEQ-sc	0.0
Adipocytes	BSEQ-sc	0.0
Adipocytes	BSEQ-sc	0.0
Fibroblasts	BSEQ-sc	0.0909759710495964
Fibroblasts	BSEQ-sc	0.0962963466818727
Fibroblasts	BSEQ-sc	0.0
Fibroblasts	BSEQ-sc	0.0702012886601815
Fibroblasts	BSEQ-sc	0.0864664521218905
Fibroblasts	BSEQ-sc	0.0041968946050245795
Fibroblasts	BSEQ-sc	0.12972617926518698
Fibroblasts	BSEQ-sc	0.0929873808078377
Fibroblasts	BSEQ-sc	0.0
Fibroblasts	BSEQ-sc	0.0853440592625145
Fibroblasts	BSEQ-sc	0.0372859173114649
Fibroblasts	BSEQ-sc	0.0514827387538769
Fibroblasts	BSEQ-sc	0.111543133012604
Fibroblasts	BSEQ-sc	0.0861954815241312
Fibroblasts	BSEQ-sc	0.0614406753271335
Fibroblasts	BSEQ-sc	0.0142674535940084
Fibroblasts	BSEQ-sc	0.0343468971882468
Fibroblasts	BSEQ-sc	0.0
Fibroblasts	BSEQ-sc	0.0102487977476167
Fibroblasts	BSEQ-sc	0.0
Fibroblasts	BSEQ-sc	0.139895737276565
Fibroblasts	BSEQ-sc	0.0310351919245395
Fibroblasts	BSEQ-sc	0.15240564210500698
Fibroblasts	BSEQ-sc	0.15565842946132502
Fibroblasts	BSEQ-sc	0.0
Fibroblasts	BSEQ-sc	0.0348726568746521
Fibroblasts	BSEQ-sc	0.0240378155368721
Fibroblasts	BSEQ-sc	0.0685044905886608
Fibroblasts	BSEQ-sc	0.00180631182182671
Fibroblasts	BSEQ-sc	0.0944956338197566
Fibroblasts	BSEQ-sc	0.0472470697324378
Fibroblasts	BSEQ-sc	0.0629339980415794
Fibroblasts	BSEQ-sc	0.070202392645761
Fibroblasts	BSEQ-sc	0.0309374017532884
Fibroblasts	BSEQ-sc	0.11489267656841198
Fibroblasts	BSEQ-sc	0.0665458366255576
Fibroblasts	BSEQ-sc	0.0587319756676327
Fibroblasts	BSEQ-sc	0.0271714884264313
Fibroblasts	BSEQ-sc	0.0
Fibroblasts	BSEQ-sc	0.0475806701893557
Fibroblasts	BSEQ-sc	0.0626093849534734
Fibroblasts	BSEQ-sc	0.0747009163903533
Fibroblasts	BSEQ-sc	0.063009076628606
Fibroblasts	BSEQ-sc	0.0892656936418504
Fibroblasts	BSEQ-sc	0.0771295161381312
Fibroblasts	BSEQ-sc	0.151869812714392
Fibroblasts	BSEQ-sc	0.19076931020998397
Fibroblasts	BSEQ-sc	0.0
Fibroblasts	BSEQ-sc	0.0
Fibroblasts	BSEQ-sc	0.0347837704453394
Fibroblasts	BSEQ-sc	0.00011693604253289499
Fibroblasts	BSEQ-sc	0.0349735707749844
Fibroblasts	BSEQ-sc	0.0
Fibroblasts	BSEQ-sc	0.0455917682298882
Fibroblasts	BSEQ-sc	0.0529613532883248
Fibroblasts	BSEQ-sc	0.0747436061301283
Fibroblasts	BSEQ-sc	0.0129280309610539
Fibroblasts	BSEQ-sc	0.155517689085418
Fibroblasts	BSEQ-sc	0.10128697981693599
Fibroblasts	BSEQ-sc	0.0
Fibroblasts	BSEQ-sc	0.0885826464545003
Fibroblasts	BSEQ-sc	0.0710700074310331
Fibroblasts	BSEQ-sc	0.0105575047203661
Fibroblasts	BSEQ-sc	0.112893287409206
Fibroblasts	BSEQ-sc	0.130318715051132
Fibroblasts	BSEQ-sc	0.131479394477844
Fibroblasts	BSEQ-sc	0.092957338502603
Fibroblasts	BSEQ-sc	0.00797988382506807
Fibroblasts	BSEQ-sc	0.155562864352837
Fibroblasts	BSEQ-sc	0.16093021103587302
Fibroblasts	BSEQ-sc	0.12943029638440498
Fibroblasts	BSEQ-sc	0.0974815707081418
Fibroblasts	BSEQ-sc	0.0566625623020533
Fibroblasts	BSEQ-sc	0.0
Fibroblasts	BSEQ-sc	0.0193539958587334
Fibroblasts	BSEQ-sc	0.0724075677530227
Fibroblasts	BSEQ-sc	0.0338045195872807
Fibroblasts	BSEQ-sc	0.0217174800932075
Fibroblasts	BSEQ-sc	0.0274453891895791
Fibroblasts	BSEQ-sc	0.017129503478120003
Fibroblasts	BSEQ-sc	0.0428825086226698
Fibroblasts	BSEQ-sc	0.0582352981408642
Fibroblasts	BSEQ-sc	0.0221860208020446
Fibroblasts	BSEQ-sc	0.0
Fibroblasts	BSEQ-sc	0.0
Fibroblasts	BSEQ-sc	0.0
Fibroblasts	BSEQ-sc	0.0
Fibroblasts	BSEQ-sc	0.0
Fibroblasts	BSEQ-sc	0.0218281527085221
Fibroblasts	BSEQ-sc	0.0555948306399882
Fibroblasts	BSEQ-sc	0.0
Fibroblasts	BSEQ-sc	0.0244544371060211
Fibroblasts	BSEQ-sc	0.0
Fibroblasts	BSEQ-sc	0.0
Fibroblasts	BSEQ-sc	0.0
Fibroblasts	BSEQ-sc	0.00884694684206525
Fibroblasts	BSEQ-sc	0.0276024991480357
Fibroblasts	BSEQ-sc	0.0399977772265342
Fibroblasts	BSEQ-sc	0.0891553426000037
Fibroblasts	BSEQ-sc	0.0103215338379389
Endothelial cells	BSEQ-sc	0.9090240289504041
Endothelial cells	BSEQ-sc	0.9037036533181271
Endothelial cells	BSEQ-sc	1.0
Endothelial cells	BSEQ-sc	0.9297987113398192
Endothelial cells	BSEQ-sc	0.913533547878109
Endothelial cells	BSEQ-sc	0.995803105394975
Endothelial cells	BSEQ-sc	0.870273820734813
Endothelial cells	BSEQ-sc	0.907012619192162
Endothelial cells	BSEQ-sc	1.0
Endothelial cells	BSEQ-sc	0.914655940737485
Endothelial cells	BSEQ-sc	0.962714082688535
Endothelial cells	BSEQ-sc	0.9485172612461229
Endothelial cells	BSEQ-sc	0.888456866987396
Endothelial cells	BSEQ-sc	0.913804518475869
Endothelial cells	BSEQ-sc	0.9385593246728671
Endothelial cells	BSEQ-sc	0.9857325464059921
Endothelial cells	BSEQ-sc	0.9656531028117529
Endothelial cells	BSEQ-sc	1.0
Endothelial cells	BSEQ-sc	0.9897512022523829
Endothelial cells	BSEQ-sc	1.0
Endothelial cells	BSEQ-sc	0.860104262723435
Endothelial cells	BSEQ-sc	0.9689648080754599
Endothelial cells	BSEQ-sc	0.847594357894992
Endothelial cells	BSEQ-sc	0.8443415705386751
Endothelial cells	BSEQ-sc	1.0
Endothelial cells	BSEQ-sc	0.9651273431253481
Endothelial cells	BSEQ-sc	0.975962184463128
Endothelial cells	BSEQ-sc	0.9314955094113392
Endothelial cells	BSEQ-sc	0.998193688178173
Endothelial cells	BSEQ-sc	0.9055043661802429
Endothelial cells	BSEQ-sc	0.952752930267562
Endothelial cells	BSEQ-sc	0.9370660019584208
Endothelial cells	BSEQ-sc	0.9297976073542391
Endothelial cells	BSEQ-sc	0.969062598246712
Endothelial cells	BSEQ-sc	0.8851073234315879
Endothelial cells	BSEQ-sc	0.933454163374442
Endothelial cells	BSEQ-sc	0.941268024332367
Endothelial cells	BSEQ-sc	0.972828511573569
Endothelial cells	BSEQ-sc	1.0
Endothelial cells	BSEQ-sc	0.9524193298106441
Endothelial cells	BSEQ-sc	0.937390615046527
Endothelial cells	BSEQ-sc	0.925299083609647
Endothelial cells	BSEQ-sc	0.936990923371394
Endothelial cells	BSEQ-sc	0.9107343063581501
Endothelial cells	BSEQ-sc	0.922870483861869
Endothelial cells	BSEQ-sc	0.8481301872856079
Endothelial cells	BSEQ-sc	0.809230689790016
Endothelial cells	BSEQ-sc	1.0
Endothelial cells	BSEQ-sc	1.0
Endothelial cells	BSEQ-sc	0.9652162295546609
Endothelial cells	BSEQ-sc	0.9998830639574671
Endothelial cells	BSEQ-sc	0.9650264292250159
Endothelial cells	BSEQ-sc	1.0
Endothelial cells	BSEQ-sc	0.954408231770112
Endothelial cells	BSEQ-sc	0.947038646711675
Endothelial cells	BSEQ-sc	0.9252563938698721
Endothelial cells	BSEQ-sc	0.9870719690389459
Endothelial cells	BSEQ-sc	0.844482310914582
Endothelial cells	BSEQ-sc	0.8987130201830641
Endothelial cells	BSEQ-sc	1.0
Endothelial cells	BSEQ-sc	0.9114173535455
Endothelial cells	BSEQ-sc	0.928929992568967
Endothelial cells	BSEQ-sc	0.989442495279634
Endothelial cells	BSEQ-sc	0.8871067125907941
Endothelial cells	BSEQ-sc	0.8696812849488679
Endothelial cells	BSEQ-sc	0.8685206055221559
Endothelial cells	BSEQ-sc	0.907042661497397
Endothelial cells	BSEQ-sc	0.9583700985449809
Endothelial cells	BSEQ-sc	0.8444371356471629
Endothelial cells	BSEQ-sc	0.839069788964127
Endothelial cells	BSEQ-sc	0.8705697036155949
Endothelial cells	BSEQ-sc	0.9025184292918579
Endothelial cells	BSEQ-sc	0.943337437697947
Endothelial cells	BSEQ-sc	1.0
Endothelial cells	BSEQ-sc	0.9806460041412671
Endothelial cells	BSEQ-sc	0.9275924322469771
Endothelial cells	BSEQ-sc	0.9661954804127191
Endothelial cells	BSEQ-sc	0.978282519906792
Endothelial cells	BSEQ-sc	0.9725546108104209
Endothelial cells	BSEQ-sc	0.9828704965218801
Endothelial cells	BSEQ-sc	0.9490360423395451
Endothelial cells	BSEQ-sc	0.941764701859136
Endothelial cells	BSEQ-sc	0.977813979197955
Endothelial cells	BSEQ-sc	1.0
Endothelial cells	BSEQ-sc	1.0
Endothelial cells	BSEQ-sc	1.0
Endothelial cells	BSEQ-sc	1.0
Endothelial cells	BSEQ-sc	1.0
Endothelial cells	BSEQ-sc	0.9781718472914781
Endothelial cells	BSEQ-sc	0.9444051693600121
Endothelial cells	BSEQ-sc	1.0
Endothelial cells	BSEQ-sc	0.975545562893979
Endothelial cells	BSEQ-sc	1.0
Endothelial cells	BSEQ-sc	1.0
Endothelial cells	BSEQ-sc	1.0
Endothelial cells	BSEQ-sc	0.991153053157935
Endothelial cells	BSEQ-sc	0.9723975008519641
Endothelial cells	BSEQ-sc	0.9600022227734659
Endothelial cells	BSEQ-sc	0.9108446573999959
Endothelial cells	BSEQ-sc	0.9896784661620609
Macrophages	BSEQ-sc	0.0
Macrophages	BSEQ-sc	0.0
Macrophages	BSEQ-sc	0.0
Macrophages	BSEQ-sc	0.0
Macrophages	BSEQ-sc	0.0
Macrophages	BSEQ-sc	0.0
Macrophages	BSEQ-sc	0.0
Macrophages	BSEQ-sc	0.0
Macrophages	BSEQ-sc	0.0
Macrophages	BSEQ-sc	0.0
Macrophages	BSEQ-sc	0.0
Macrophages	BSEQ-sc	0.0
Macrophages	BSEQ-sc	0.0
Macrophages	BSEQ-sc	0.0
Macrophages	BSEQ-sc	0.0
Macrophages	BSEQ-sc	0.0
Macrophages	BSEQ-sc	0.0
Macrophages	BSEQ-sc	0.0
Macrophages	BSEQ-sc	0.0
Macrophages	BSEQ-sc	0.0
Macrophages	BSEQ-sc	0.0
Macrophages	BSEQ-sc	0.0
Macrophages	BSEQ-sc	0.0
Macrophages	BSEQ-sc	0.0
Macrophages	BSEQ-sc	0.0
Macrophages	BSEQ-sc	0.0
Macrophages	BSEQ-sc	0.0
Macrophages	BSEQ-sc	0.0
Macrophages	BSEQ-sc	0.0
Macrophages	BSEQ-sc	0.0
Macrophages	BSEQ-sc	0.0
Macrophages	BSEQ-sc	0.0
Macrophages	BSEQ-sc	0.0
Macrophages	BSEQ-sc	0.0
Macrophages	BSEQ-sc	0.0
Macrophages	BSEQ-sc	0.0
Macrophages	BSEQ-sc	0.0
Macrophages	BSEQ-sc	0.0
Macrophages	BSEQ-sc	0.0
Macrophages	BSEQ-sc	0.0
Macrophages	BSEQ-sc	0.0
Macrophages	BSEQ-sc	0.0
Macrophages	BSEQ-sc	0.0
Macrophages	BSEQ-sc	0.0
Macrophages	BSEQ-sc	0.0
Macrophages	BSEQ-sc	0.0
Macrophages	BSEQ-sc	0.0
Macrophages	BSEQ-sc	0.0
Macrophages	BSEQ-sc	0.0
Macrophages	BSEQ-sc	0.0
Macrophages	BSEQ-sc	0.0
Macrophages	BSEQ-sc	0.0
Macrophages	BSEQ-sc	0.0
Macrophages	BSEQ-sc	0.0
Macrophages	BSEQ-sc	0.0
Macrophages	BSEQ-sc	0.0
Macrophages	BSEQ-sc	0.0
Macrophages	BSEQ-sc	0.0
Macrophages	BSEQ-sc	0.0
Macrophages	BSEQ-sc	0.0
Macrophages	BSEQ-sc	0.0
Macrophages	BSEQ-sc	0.0
Macrophages	BSEQ-sc	0.0
Macrophages	BSEQ-sc	0.0
Macrophages	BSEQ-sc	0.0
Macrophages	BSEQ-sc	0.0
Macrophages	BSEQ-sc	0.0
Macrophages	BSEQ-sc	0.0336500176299514
Macrophages	BSEQ-sc	0.0
Macrophages	BSEQ-sc	0.0
Macrophages	BSEQ-sc	0.0
Macrophages	BSEQ-sc	0.0
Macrophages	BSEQ-sc	0.0
Macrophages	BSEQ-sc	0.0
Macrophages	BSEQ-sc	0.0
Macrophages	BSEQ-sc	0.0
Macrophages	BSEQ-sc	0.0
Macrophages	BSEQ-sc	0.0
Macrophages	BSEQ-sc	0.0
Macrophages	BSEQ-sc	0.0
Macrophages	BSEQ-sc	0.00808144903778497
Macrophages	BSEQ-sc	0.0
Macrophages	BSEQ-sc	0.0
Macrophages	BSEQ-sc	0.0
Macrophages	BSEQ-sc	0.0
Macrophages	BSEQ-sc	0.0
Macrophages	BSEQ-sc	0.0
Macrophages	BSEQ-sc	0.0
Macrophages	BSEQ-sc	0.0
Macrophages	BSEQ-sc	0.0
Macrophages	BSEQ-sc	0.0
Macrophages	BSEQ-sc	0.0
Macrophages	BSEQ-sc	0.0
Macrophages	BSEQ-sc	0.0
Macrophages	BSEQ-sc	0.0
Macrophages	BSEQ-sc	0.0
Macrophages	BSEQ-sc	0.0
Macrophages	BSEQ-sc	0.0
Macrophages	BSEQ-sc	0.0
Macrophages	BSEQ-sc	0.0
T cells	BSEQ-sc	0.0
T cells	BSEQ-sc	0.0
T cells	BSEQ-sc	0.0
T cells	BSEQ-sc	0.0
T cells	BSEQ-sc	0.0
T cells	BSEQ-sc	0.0
T cells	BSEQ-sc	0.0
T cells	BSEQ-sc	0.0
T cells	BSEQ-sc	0.0
T cells	BSEQ-sc	0.0
T cells	BSEQ-sc	0.0
T cells	BSEQ-sc	0.0
T cells	BSEQ-sc	0.0
T cells	BSEQ-sc	0.0
T cells	BSEQ-sc	0.0
T cells	BSEQ-sc	0.0
T cells	BSEQ-sc	0.0
T cells	BSEQ-sc	0.0
T cells	BSEQ-sc	0.0
T cells	BSEQ-sc	0.0
T cells	BSEQ-sc	0.0
T cells	BSEQ-sc	0.0
T cells	BSEQ-sc	0.0
T cells	BSEQ-sc	0.0
T cells	BSEQ-sc	0.0
T cells	BSEQ-sc	0.0
T cells	BSEQ-sc	0.0
T cells	BSEQ-sc	0.0
T cells	BSEQ-sc	0.0
T cells	BSEQ-sc	0.0
T cells	BSEQ-sc	0.0
T cells	BSEQ-sc	0.0
T cells	BSEQ-sc	0.0
T cells	BSEQ-sc	0.0
T cells	BSEQ-sc	0.0
T cells	BSEQ-sc	0.0
T cells	BSEQ-sc	0.0
T cells	BSEQ-sc	0.0
T cells	BSEQ-sc	0.0
T cells	BSEQ-sc	0.0
T cells	BSEQ-sc	0.0
T cells	BSEQ-sc	0.0
T cells	BSEQ-sc	0.0
T cells	BSEQ-sc	0.0
T cells	BSEQ-sc	0.0
T cells	BSEQ-sc	0.0
T cells	BSEQ-sc	0.0
T cells	BSEQ-sc	0.0
T cells	BSEQ-sc	0.0
T cells	BSEQ-sc	0.0
T cells	BSEQ-sc	0.0
T cells	BSEQ-sc	0.0
T cells	BSEQ-sc	0.0
T cells	BSEQ-sc	0.0
T cells	BSEQ-sc	0.0
T cells	BSEQ-sc	0.0
T cells	BSEQ-sc	0.0
T cells	BSEQ-sc	0.0
T cells	BSEQ-sc	0.0
T cells	BSEQ-sc	0.0
T cells	BSEQ-sc	0.0
T cells	BSEQ-sc	0.0
T cells	BSEQ-sc	0.0
T cells	BSEQ-sc	0.0
T cells	BSEQ-sc	0.0
T cells	BSEQ-sc	0.0
T cells	BSEQ-sc	0.0
T cells	BSEQ-sc	0.0
T cells	BSEQ-sc	0.0
T cells	BSEQ-sc	0.0
T cells	BSEQ-sc	0.0
T cells	BSEQ-sc	0.0
T cells	BSEQ-sc	0.0
T cells	BSEQ-sc	0.0
T cells	BSEQ-sc	0.0
T cells	BSEQ-sc	0.0
T cells	BSEQ-sc	0.0
T cells	BSEQ-sc	0.0
T cells	BSEQ-sc	0.0
T cells	BSEQ-sc	0.0
T cells	BSEQ-sc	0.0
T cells	BSEQ-sc	0.0
T cells	BSEQ-sc	0.0
T cells	BSEQ-sc	0.0
T cells	BSEQ-sc	0.0
T cells	BSEQ-sc	0.0
T cells	BSEQ-sc	0.0
T cells	BSEQ-sc	0.0
T cells	BSEQ-sc	0.0
T cells	BSEQ-sc	0.0
T cells	BSEQ-sc	0.0
T cells	BSEQ-sc	0.0
T cells	BSEQ-sc	0.0
T cells	BSEQ-sc	0.0
T cells	BSEQ-sc	0.0
T cells	BSEQ-sc	0.0
T cells	BSEQ-sc	0.0
T cells	BSEQ-sc	0.0
T cells	BSEQ-sc	0.0
T cells	BSEQ-sc	0.0
Adipocytes	CIBERSORT	0.0
Adipocytes	CIBERSORT	0.0
Adipocytes	CIBERSORT	0.0
Adipocytes	CIBERSORT	0.0
Adipocytes	CIBERSORT	0.0
Adipocytes	CIBERSORT	0.0
Adipocytes	CIBERSORT	0.0
Adipocytes	CIBERSORT	0.0
Adipocytes	CIBERSORT	0.0
Adipocytes	CIBERSORT	0.0
Adipocytes	CIBERSORT	0.0
Adipocytes	CIBERSORT	0.0
Adipocytes	CIBERSORT	0.0
Adipocytes	CIBERSORT	0.0
Adipocytes	CIBERSORT	0.0
Adipocytes	CIBERSORT	0.0
Adipocytes	CIBERSORT	0.0
Adipocytes	CIBERSORT	0.0
Adipocytes	CIBERSORT	0.0
Adipocytes	CIBERSORT	0.0
Adipocytes	CIBERSORT	0.0
Adipocytes	CIBERSORT	0.0
Adipocytes	CIBERSORT	0.0
Adipocytes	CIBERSORT	0.0
Adipocytes	CIBERSORT	0.0
Adipocytes	CIBERSORT	0.0
Adipocytes	CIBERSORT	0.0
Adipocytes	CIBERSORT	0.0
Adipocytes	CIBERSORT	0.0
Adipocytes	CIBERSORT	0.0
Adipocytes	CIBERSORT	0.0
Adipocytes	CIBERSORT	0.0
Adipocytes	CIBERSORT	0.0
Adipocytes	CIBERSORT	0.0
Adipocytes	CIBERSORT	0.0
Adipocytes	CIBERSORT	0.0
Adipocytes	CIBERSORT	0.0
Adipocytes	CIBERSORT	0.0
Adipocytes	CIBERSORT	0.0
Adipocytes	CIBERSORT	0.0
Adipocytes	CIBERSORT	0.0
Adipocytes	CIBERSORT	0.0
Adipocytes	CIBERSORT	0.0
Adipocytes	CIBERSORT	0.0
Adipocytes	CIBERSORT	0.0
Adipocytes	CIBERSORT	0.0
Adipocytes	CIBERSORT	0.0
Adipocytes	CIBERSORT	0.0
Adipocytes	CIBERSORT	0.0
Adipocytes	CIBERSORT	0.0
Adipocytes	CIBERSORT	0.0
Adipocytes	CIBERSORT	0.0
Adipocytes	CIBERSORT	0.0
Adipocytes	CIBERSORT	0.0
Adipocytes	CIBERSORT	0.0
Adipocytes	CIBERSORT	0.0
Adipocytes	CIBERSORT	0.0
Adipocytes	CIBERSORT	0.0
Adipocytes	CIBERSORT	0.0
Adipocytes	CIBERSORT	0.0
Adipocytes	CIBERSORT	0.0
Adipocytes	CIBERSORT	0.0
Adipocytes	CIBERSORT	0.0
Adipocytes	CIBERSORT	0.0
Adipocytes	CIBERSORT	0.0
Adipocytes	CIBERSORT	0.0
Adipocytes	CIBERSORT	0.0
Adipocytes	CIBERSORT	0.0
Adipocytes	CIBERSORT	0.0
Adipocytes	CIBERSORT	0.0
Adipocytes	CIBERSORT	0.0
Adipocytes	CIBERSORT	0.0
Adipocytes	CIBERSORT	0.0
Adipocytes	CIBERSORT	0.0
Adipocytes	CIBERSORT	0.0
Adipocytes	CIBERSORT	0.0
Adipocytes	CIBERSORT	0.0
Adipocytes	CIBERSORT	0.0
Adipocytes	CIBERSORT	0.0
Adipocytes	CIBERSORT	0.0
Adipocytes	CIBERSORT	0.0
Adipocytes	CIBERSORT	0.0
Adipocytes	CIBERSORT	0.0
Adipocytes	CIBERSORT	0.0
Adipocytes	CIBERSORT	0.0
Adipocytes	CIBERSORT	0.0
Adipocytes	CIBERSORT	0.0
Adipocytes	CIBERSORT	0.0
Adipocytes	CIBERSORT	0.0
Adipocytes	CIBERSORT	0.0
Adipocytes	CIBERSORT	0.0
Adipocytes	CIBERSORT	0.0
Adipocytes	CIBERSORT	0.0
Adipocytes	CIBERSORT	0.0
Adipocytes	CIBERSORT	0.0
Adipocytes	CIBERSORT	0.0
Adipocytes	CIBERSORT	0.0
Adipocytes	CIBERSORT	0.0
Adipocytes	CIBERSORT	0.0
Adipocytes	CIBERSORT	0.0
Fibroblasts	CIBERSORT	0.0784023092510894
Fibroblasts	CIBERSORT	0.16022111839451
Fibroblasts	CIBERSORT	0.00111702436212248
Fibroblasts	CIBERSORT	0.0967975098469102
Fibroblasts	CIBERSORT	0.0825191089777259
Fibroblasts	CIBERSORT	0.0
Fibroblasts	CIBERSORT	0.102949417835372
Fibroblasts	CIBERSORT	0.0336283232982449
Fibroblasts	CIBERSORT	0.0202609479923187
Fibroblasts	CIBERSORT	0.0968863421301929
Fibroblasts	CIBERSORT	0.0222788259006899
Fibroblasts	CIBERSORT	0.0158050740035448
Fibroblasts	CIBERSORT	0.0968481985865755
Fibroblasts	CIBERSORT	0.0886606477402673
Fibroblasts	CIBERSORT	0.0757992929123376
Fibroblasts	CIBERSORT	0.0128601128784507
Fibroblasts	CIBERSORT	0.0198103019389066
Fibroblasts	CIBERSORT	0.00231752018458043
Fibroblasts	CIBERSORT	0.0
Fibroblasts	CIBERSORT	0.0
Fibroblasts	CIBERSORT	0.121278751019599
Fibroblasts	CIBERSORT	0.0607666534138744
Fibroblasts	CIBERSORT	0.115533830043803
Fibroblasts	CIBERSORT	0.0787345936593532
Fibroblasts	CIBERSORT	0.0182236392149485
Fibroblasts	CIBERSORT	0.0
Fibroblasts	CIBERSORT	0.0511397723523621
Fibroblasts	CIBERSORT	0.0226273904614855
Fibroblasts	CIBERSORT	0.0
Fibroblasts	CIBERSORT	0.11531162325510799
Fibroblasts	CIBERSORT	0.101382799880316
Fibroblasts	CIBERSORT	0.0658347219607741
Fibroblasts	CIBERSORT	0.0
Fibroblasts	CIBERSORT	0.0196409947982591
Fibroblasts	CIBERSORT	0.16299977373271302
Fibroblasts	CIBERSORT	0.0393813523884821
Fibroblasts	CIBERSORT	0.0410009137919981
Fibroblasts	CIBERSORT	0.0554064544342002
Fibroblasts	CIBERSORT	0.0491335005247568
Fibroblasts	CIBERSORT	0.0776979676640624
Fibroblasts	CIBERSORT	0.0423258679102321
Fibroblasts	CIBERSORT	0.0035718689045578103
Fibroblasts	CIBERSORT	0.0232859804568488
Fibroblasts	CIBERSORT	0.10886586621447399
Fibroblasts	CIBERSORT	0.0718506732329505
Fibroblasts	CIBERSORT	0.123535444295063
Fibroblasts	CIBERSORT	0.14925197380270902
Fibroblasts	CIBERSORT	0.0
Fibroblasts	CIBERSORT	0.008421071023812841
Fibroblasts	CIBERSORT	0.0254027652537016
Fibroblasts	CIBERSORT	0.0821717712035014
Fibroblasts	CIBERSORT	0.0819798609570591
Fibroblasts	CIBERSORT	0.0
Fibroblasts	CIBERSORT	0.0884298525441975
Fibroblasts	CIBERSORT	0.0971634803127728
Fibroblasts	CIBERSORT	0.0365872091166047
Fibroblasts	CIBERSORT	0.00157863892031113
Fibroblasts	CIBERSORT	0.128224083982567
Fibroblasts	CIBERSORT	0.10071558712541198
Fibroblasts	CIBERSORT	0.0171929991430249
Fibroblasts	CIBERSORT	0.0628855544505383
Fibroblasts	CIBERSORT	0.0563553336631635
Fibroblasts	CIBERSORT	0.0163144643526995
Fibroblasts	CIBERSORT	0.0988080269315397
Fibroblasts	CIBERSORT	0.0407804004021943
Fibroblasts	CIBERSORT	0.0341069082763741
Fibroblasts	CIBERSORT	0.070771860688605
Fibroblasts	CIBERSORT	0.027453378775697
Fibroblasts	CIBERSORT	0.105247764140559
Fibroblasts	CIBERSORT	0.0738321499693642
Fibroblasts	CIBERSORT	0.0370879401702
Fibroblasts	CIBERSORT	0.0161392665951671
Fibroblasts	CIBERSORT	0.0103816473901975
Fibroblasts	CIBERSORT	0.0010862097803747
Fibroblasts	CIBERSORT	0.0227870013958807
Fibroblasts	CIBERSORT	0.020689824977376998
Fibroblasts	CIBERSORT	0.0540426281092197
Fibroblasts	CIBERSORT	0.0475126415096377
Fibroblasts	CIBERSORT	0.0154441638199793
Fibroblasts	CIBERSORT	0.0085207129371752
Fibroblasts	CIBERSORT	0.0166100999238522
Fibroblasts	CIBERSORT	0.0282188401215451
Fibroblasts	CIBERSORT	0.0209018983003638
Fibroblasts	CIBERSORT	0.0185922978871454
Fibroblasts	CIBERSORT	0.0366228494958181
Fibroblasts	CIBERSORT	0.0397275122008317
Fibroblasts	CIBERSORT	0.0
Fibroblasts	CIBERSORT	0.004610692003983971
Fibroblasts	CIBERSORT	0.00477475673311838
Fibroblasts	CIBERSORT	0.00789026686364203
Fibroblasts	CIBERSORT	0.00485926926888666
Fibroblasts	CIBERSORT	0.0404853605851207
Fibroblasts	CIBERSORT	0.00103054318977425
Fibroblasts	CIBERSORT	0.0
Fibroblasts	CIBERSORT	0.0
Fibroblasts	CIBERSORT	0.0183638684591415
Fibroblasts	CIBERSORT	0.0256538369632903
Fibroblasts	CIBERSORT	0.0723177147684326
Fibroblasts	CIBERSORT	0.0536389152745849
Fibroblasts	CIBERSORT	0.0
Endothelial cells	CIBERSORT	0.8181385813745459
Endothelial cells	CIBERSORT	0.6257314164527099
Endothelial cells	CIBERSORT	0.9559373813617941
Endothelial cells	CIBERSORT	0.806643076757682
Endothelial cells	CIBERSORT	0.8117845900887181
Endothelial cells	CIBERSORT	0.95809613221924
Endothelial cells	CIBERSORT	0.7385456477199909
Endothelial cells	CIBERSORT	0.9209754618807601
Endothelial cells	CIBERSORT	0.9420455773011079
Endothelial cells	CIBERSORT	0.864553300715882
Endothelial cells	CIBERSORT	0.8828531486748691
Endothelial cells	CIBERSORT	0.9506126550636801
Endothelial cells	CIBERSORT	0.7780458456085141
Endothelial cells	CIBERSORT	0.8324070851176121
Endothelial cells	CIBERSORT	0.81262683974132
Endothelial cells	CIBERSORT	0.9390053936259242
Endothelial cells	CIBERSORT	0.9353868343692979
Endothelial cells	CIBERSORT	0.942373125560587
Endothelial cells	CIBERSORT	0.967844860345749
Endothelial cells	CIBERSORT	0.979549655669576
Endothelial cells	CIBERSORT	0.840853519461575
Endothelial cells	CIBERSORT	0.928584488848024
Endothelial cells	CIBERSORT	0.8299014683995141
Endothelial cells	CIBERSORT	0.799457215983634
Endothelial cells	CIBERSORT	0.89766889343623
Endothelial cells	CIBERSORT	0.9528994329605709
Endothelial cells	CIBERSORT	0.905779821461654
Endothelial cells	CIBERSORT	0.884939934099354
Endothelial cells	CIBERSORT	0.9278969143210909
Endothelial cells	CIBERSORT	0.8445949166623891
Endothelial cells	CIBERSORT	0.852366378174287
Endothelial cells	CIBERSORT	0.871389670406273
Endothelial cells	CIBERSORT	0.860017469136256
Endothelial cells	CIBERSORT	0.9569004838256221
Endothelial cells	CIBERSORT	0.7454063929001591
Endothelial cells	CIBERSORT	0.8389591130277521
Endothelial cells	CIBERSORT	0.875566658305142
Endothelial cells	CIBERSORT	0.8903314724076171
Endothelial cells	CIBERSORT	0.901565999275883
Endothelial cells	CIBERSORT	0.845148701913192
Endothelial cells	CIBERSORT	0.849421133570573
Endothelial cells	CIBERSORT	0.959628501384399
Endothelial cells	CIBERSORT	0.969231276420082
Endothelial cells	CIBERSORT	0.8126462671669841
Endothelial cells	CIBERSORT	0.810293507301998
Endothelial cells	CIBERSORT	0.829002152502396
Endothelial cells	CIBERSORT	0.6694624477158759
Endothelial cells	CIBERSORT	0.964897436059847
Endothelial cells	CIBERSORT	0.9443569847446289
Endothelial cells	CIBERSORT	0.974597234746298
Endothelial cells	CIBERSORT	0.8906447926674751
Endothelial cells	CIBERSORT	0.8811851373828229
Endothelial cells	CIBERSORT	0.9912531101800391
Endothelial cells	CIBERSORT	0.725605734091948
Endothelial cells	CIBERSORT	0.741124857581957
Endothelial cells	CIBERSORT	0.86375983416896
Endothelial cells	CIBERSORT	0.9436935940327321
Endothelial cells	CIBERSORT	0.7321041813708341
Endothelial cells	CIBERSORT	0.7690091387430309
Endothelial cells	CIBERSORT	0.967948288031708
Endothelial cells	CIBERSORT	0.8291007188439811
Endothelial cells	CIBERSORT	0.837584725816433
Endothelial cells	CIBERSORT	0.883557970423238
Endothelial cells	CIBERSORT	0.829987452962943
Endothelial cells	CIBERSORT	0.8597834239546349
Endothelial cells	CIBERSORT	0.88954558629464
Endothelial cells	CIBERSORT	0.884535370535122
Endothelial cells	CIBERSORT	0.912425091447802
Endothelial cells	CIBERSORT	0.7662165161103951
Endothelial cells	CIBERSORT	0.8713592264366791
Endothelial cells	CIBERSORT	0.9103235170457199
Endothelial cells	CIBERSORT	0.904607662317343
Endothelial cells	CIBERSORT	0.965410271020903
Endothelial cells	CIBERSORT	0.969243728299288
Endothelial cells	CIBERSORT	0.8590698227067579
Endothelial cells	CIBERSORT	0.9085240704125319
Endothelial cells	CIBERSORT	0.877016294024999
Endothelial cells	CIBERSORT	0.876564288365087
Endothelial cells	CIBERSORT	0.871586430904991
Endothelial cells	CIBERSORT	0.770038631045788
Endothelial cells	CIBERSORT	0.913476075307866
Endothelial cells	CIBERSORT	0.854371693945675
Endothelial cells	CIBERSORT	0.863176658355226
Endothelial cells	CIBERSORT	0.8833064797525699
Endothelial cells	CIBERSORT	0.879051313260821
Endothelial cells	CIBERSORT	0.907942885075805
Endothelial cells	CIBERSORT	0.9382807504966031
Endothelial cells	CIBERSORT	0.9054499283309029
Endothelial cells	CIBERSORT	0.8467102185858579
Endothelial cells	CIBERSORT	0.965312096885811
Endothelial cells	CIBERSORT	0.95797874962446
Endothelial cells	CIBERSORT	0.8895500342674241
Endothelial cells	CIBERSORT	0.9103809231136899
Endothelial cells	CIBERSORT	0.950247712839848
Endothelial cells	CIBERSORT	0.9496730514363149
Endothelial cells	CIBERSORT	0.9297075986499259
Endothelial cells	CIBERSORT	0.93576422232253
Endothelial cells	CIBERSORT	0.8386113285294509
Endothelial cells	CIBERSORT	0.808632522182337
Endothelial cells	CIBERSORT	0.911548459571062
Macrophages	CIBERSORT	0.103459109374365
Macrophages	CIBERSORT	0.21404746515278
Macrophages	CIBERSORT	0.042945594276084
Macrophages	CIBERSORT	0.0965594133954077
Macrophages	CIBERSORT	0.105696300933556
Macrophages	CIBERSORT	0.0419038677807602
Macrophages	CIBERSORT	0.158504934444637
Macrophages	CIBERSORT	0.0453962148209952
Macrophages	CIBERSORT	0.0376934747065733
Macrophages	CIBERSORT	0.0385603571539255
Macrophages	CIBERSORT	0.0948680254244414
Macrophages	CIBERSORT	0.0335822709327748
Macrophages	CIBERSORT	0.12510595580491002
Macrophages	CIBERSORT	0.0789322671421204
Macrophages	CIBERSORT	0.111573867346342
Macrophages	CIBERSORT	0.0481344934956254
Macrophages	CIBERSORT	0.0448028636917956
Macrophages	CIBERSORT	0.0553093542548329
Macrophages	CIBERSORT	0.032155139654251
Macrophages	CIBERSORT	0.0204503443304243
Macrophages	CIBERSORT	0.037867729518826006
Macrophages	CIBERSORT	0.0106488577381018
Macrophages	CIBERSORT	0.0545647015566827
Macrophages	CIBERSORT	0.12180819035701199
Macrophages	CIBERSORT	0.0841074673488215
Macrophages	CIBERSORT	0.0471005670394291
Macrophages	CIBERSORT	0.043080406185983994
Macrophages	CIBERSORT	0.0924326754391601
Macrophages	CIBERSORT	0.0721030856789086
Macrophages	CIBERSORT	0.0400934600825025
Macrophages	CIBERSORT	0.0462508219453976
Macrophages	CIBERSORT	0.06277560763295299
Macrophages	CIBERSORT	0.13998253086374401
Macrophages	CIBERSORT	0.0234585213761194
Macrophages	CIBERSORT	0.091593833367128
Macrophages	CIBERSORT	0.121659534583766
Macrophages	CIBERSORT	0.08343242790286
Macrophages	CIBERSORT	0.0542620731581831
Macrophages	CIBERSORT	0.0493005001993605
Macrophages	CIBERSORT	0.077153330422745
Macrophages	CIBERSORT	0.108252998519195
Macrophages	CIBERSORT	0.0367996297110433
Macrophages	CIBERSORT	0.0074827431230694704
Macrophages	CIBERSORT	0.0784878666185414
Macrophages	CIBERSORT	0.117855819465051
Macrophages	CIBERSORT	0.047462403202541
Macrophages	CIBERSORT	0.181285578481414
Macrophages	CIBERSORT	0.0351025639401533
Macrophages	CIBERSORT	0.0472219442315585
Macrophages	CIBERSORT	0.0
Macrophages	CIBERSORT	0.0271834361290235
Macrophages	CIBERSORT	0.0368350016601183
Macrophages	CIBERSORT	0.008746889819961379
Macrophages	CIBERSORT	0.185964413363855
Macrophages	CIBERSORT	0.16171166210527
Macrophages	CIBERSORT	0.0996529567144359
Macrophages	CIBERSORT	0.0547277670469572
Macrophages	CIBERSORT	0.13967173464659802
Macrophages	CIBERSORT	0.130275274131558
Macrophages	CIBERSORT	0.0148587128252673
Macrophages	CIBERSORT	0.108013726705481
Macrophages	CIBERSORT	0.10605994052040302
Macrophages	CIBERSORT	0.10012756522406199
Macrophages	CIBERSORT	0.0712045201055176
Macrophages	CIBERSORT	0.0994361756431711
Macrophages	CIBERSORT	0.0763475054289861
Macrophages	CIBERSORT	0.0446927687762729
Macrophages	CIBERSORT	0.0601215297765013
Macrophages	CIBERSORT	0.12853571974904598
Macrophages	CIBERSORT	0.0548086235939572
Macrophages	CIBERSORT	0.0525885427840797
Macrophages	CIBERSORT	0.0792530710874896
Macrophages	CIBERSORT	0.0242080815888998
Macrophages	CIBERSORT	0.0296700619203378
Macrophages	CIBERSORT	0.11814317589736201
Macrophages	CIBERSORT	0.0707861046100904
Macrophages	CIBERSORT	0.0689410778657816
Macrophages	CIBERSORT	0.0759230701252755
Macrophages	CIBERSORT	0.11296940527503001
Macrophages	CIBERSORT	0.221440656017037
Macrophages	CIBERSORT	0.0699138247682818
Macrophages	CIBERSORT	0.11740946593278
Macrophages	CIBERSORT	0.115921443344411
Macrophages	CIBERSORT	0.0981012223602851
Macrophages	CIBERSORT	0.08432583724336098
Macrophages	CIBERSORT	0.0523296027233638
Macrophages	CIBERSORT	0.0617192495033974
Macrophages	CIBERSORT	0.0899393796651129
Macrophages	CIBERSORT	0.148515024681024
Macrophages	CIBERSORT	0.0267976362505465
Macrophages	CIBERSORT	0.0371619811066533
Macrophages	CIBERSORT	0.0699646051474552
Macrophages	CIBERSORT	0.0885885336965362
Macrophages	CIBERSORT	0.0497522871601516
Macrophages	CIBERSORT	0.0503269485636852
Macrophages	CIBERSORT	0.0519285328909323
Macrophages	CIBERSORT	0.0385819407141792
Macrophages	CIBERSORT	0.0890709567021159
Macrophages	CIBERSORT	0.137728562543078
Macrophages	CIBERSORT	0.0884515404289384
T cells	CIBERSORT	0.0
T cells	CIBERSORT	0.0
T cells	CIBERSORT	0.0
T cells	CIBERSORT	0.0
T cells	CIBERSORT	0.0
T cells	CIBERSORT	0.0
T cells	CIBERSORT	0.0
T cells	CIBERSORT	0.0
T cells	CIBERSORT	0.0
T cells	CIBERSORT	0.0
T cells	CIBERSORT	0.0
T cells	CIBERSORT	0.0
T cells	CIBERSORT	0.0
T cells	CIBERSORT	0.0
T cells	CIBERSORT	0.0
T cells	CIBERSORT	0.0
T cells	CIBERSORT	0.0
T cells	CIBERSORT	0.0
T cells	CIBERSORT	0.0
T cells	CIBERSORT	0.0
T cells	CIBERSORT	0.0
T cells	CIBERSORT	0.0
T cells	CIBERSORT	0.0
T cells	CIBERSORT	0.0
T cells	CIBERSORT	0.0
T cells	CIBERSORT	0.0
T cells	CIBERSORT	0.0
T cells	CIBERSORT	0.0
T cells	CIBERSORT	0.0
T cells	CIBERSORT	0.0
T cells	CIBERSORT	0.0
T cells	CIBERSORT	0.0
T cells	CIBERSORT	0.0
T cells	CIBERSORT	0.0
T cells	CIBERSORT	0.0
T cells	CIBERSORT	0.0
T cells	CIBERSORT	0.0
T cells	CIBERSORT	0.0
T cells	CIBERSORT	0.0
T cells	CIBERSORT	0.0
T cells	CIBERSORT	0.0
T cells	CIBERSORT	0.0
T cells	CIBERSORT	0.0
T cells	CIBERSORT	0.0
T cells	CIBERSORT	0.0
T cells	CIBERSORT	0.0
T cells	CIBERSORT	0.0
T cells	CIBERSORT	0.0
T cells	CIBERSORT	0.0
T cells	CIBERSORT	0.0
T cells	CIBERSORT	0.0
T cells	CIBERSORT	0.0
T cells	CIBERSORT	0.0
T cells	CIBERSORT	0.0
T cells	CIBERSORT	0.0
T cells	CIBERSORT	0.0
T cells	CIBERSORT	0.0
T cells	CIBERSORT	0.0
T cells	CIBERSORT	0.0
T cells	CIBERSORT	0.0
T cells	CIBERSORT	0.0
T cells	CIBERSORT	0.0
T cells	CIBERSORT	0.0
T cells	CIBERSORT	0.0
T cells	CIBERSORT	0.0
T cells	CIBERSORT	0.0
T cells	CIBERSORT	0.0
T cells	CIBERSORT	0.0
T cells	CIBERSORT	0.0
[truncated: 531 more rows]

## Sheet: figure3b
Adipocytes	BMI	Method
0.476339652553823	23.08238636	Bisque
0.365955166461556	26.40998596	Bisque
0.507814379578664	22.20795059	Bisque
0.48475629573623	26.58265114	Bisque
0.381159776177734	33.5104456	Bisque
0.42787734831821395	28.680111100000005	Bisque
0.47366216430610203	26.48959969	Bisque
0.41920182868197703	23.60655643	Bisque
0.45273286203387103	28.40571022	Bisque
0.472226816218685	21.98989296	Bisque
0.455140426397157	31.141975399999996	Bisque
0.491878418538914	21.79012299	Bisque
0.35104848624613205	35.53665785	Bisque
0.376887399866858	29.01901754	Bisque
0.45182489134483894	24.15831566	Bisque
0.48634459617296205	19.68148613	Bisque
0.443583647844693	25.16680075	Bisque
0.375327184977325	34.72222222	Bisque
0.451612255409212	42.2	Bisque
0.454836804656217	30.2	Bisque
0.498468159396271	25.06918907	Bisque
0.45529303342386	19.70715332	Bisque
0.46334380366640293	33.15572739	Bisque
0.483158209371034	36.21573639	Bisque
0.44549855532051896	28.7	Bisque
0.46999527771131605	24.5	Bisque
0.42189629421676295	27.1	Bisque
0.380094883063741	27.77427093	Bisque
0.421797323333354	42.00617284	Bisque
0.49169181814224	27.22716904	Bisque
0.447982158245671	30.62379074	Bisque
0.415781219330068	27.96187019	Bisque
0.47874280009717607	23.75753403	Bisque
0.499253218350591	26.34068489	Bisque
0.468745408246859	30.55170059	Bisque
0.38462691264241494	26.85950413	Bisque
0.426251066295548	21.61632653	Bisque
0.446300807298114	22.95159546	Bisque
0.446522067544004	33.17260012	Bisque
0.422322280815159	21.049817899999997	Bisque
0.409808511093502	25.78588562	Bisque
0.47737915596720704	39.73612129	Bisque
0.455462959188231	44.23195266	Bisque
0.43911151814109295	27.73333359	Bisque
0.47576925688624	31.52636337	Bisque
0.427885747021103	22.85376961	Bisque
0.420976840921565	31.46641274	Bisque
0.440635280486923	44.7	Bisque
0.467286536780686	31.7	Bisque
0.41624727257573796	30.8	Bisque
0.468464079860109	26.3	Bisque
0.47906724190027705	25.6	Bisque
0.49327346786750204	34.3	Bisque
0.48698039702673396	29.2	Bisque
0.446260156306789	27.5	Bisque
0.500896573369279	24.6	Bisque
0.49615415096603793	28.0	Bisque
0.46243198249586603	33.8	Bisque
0.413184984308081	29.5	Bisque
0.40502488654302204	42.3	Bisque
0.447211244788137	35.6	Bisque
0.435406623960366	29.3	Bisque
0.45198549134139204	21.0	Bisque
0.45228171800372896	27.5	Bisque
0.46146623149374105	20.1	Bisque
0.4564738444473211	23.6	Bisque
0.464075651033438	31.1	Bisque
0.453428284049599	25.8	Bisque
0.40433049378483704	32.6	Bisque
0.501559353513582	24.6	Bisque
0.51984389929171	21.0	Bisque
0.408416954819452	26.9	Bisque
0.42264910063535793	44.4	Bisque
0.471230264877776	29.8	Bisque
0.473796867062613	26.7	Bisque
0.503282010665023	40.3	Bisque
0.485338423639143	45.9	Bisque
0.484162151641445	29.7	Bisque
0.518681596967119	30.5	Bisque
0.46854586823225297	36.5	Bisque
0.473694975222198	27.3	Bisque
0.48962652545374696	23.1	Bisque
0.498190235892835	25.1	Bisque
0.5313096590530391	21.6	Bisque
0.507934848811627	30.6	Bisque
0.504640578469252	27.4	Bisque
0.477729361891767	35.3	Bisque
0.4963185116208971	39.1	Bisque
0.487186207084126	29.3	Bisque
0.521866382665926	28.2	Bisque
0.42982930583962103	33.7	Bisque
0.42421904832642204	27.6	Bisque
0.0	23.08238636	MuSiC
0.0	26.40998596	MuSiC
0.0441164395737029	22.20795059	MuSiC
0.0	26.58265114	MuSiC
0.0	33.5104456	MuSiC
0.00241163022311492	28.680111100000005	MuSiC
0.0	26.48959969	MuSiC
0.0752104231356343	23.60655643	MuSiC
0.0037859431030756703	28.40571022	MuSiC
0.0	21.98989296	MuSiC
0.0	31.141975399999996	MuSiC
0.0	21.79012299	MuSiC
0.0165792702834494	35.53665785	MuSiC
0.0	29.01901754	MuSiC
0.0	24.15831566	MuSiC
0.0241000359297013	19.68148613	MuSiC
0.0	25.16680075	MuSiC
0.00262065872585855	34.72222222	MuSiC
0.0	42.2	MuSiC
0.00407846384622519	30.2	MuSiC
0.0	25.06918907	MuSiC
0.0016951652261849599	19.70715332	MuSiC
0.0	33.15572739	MuSiC
0.0	36.21573639	MuSiC
0.0	28.7	MuSiC
0.0532122721449017	24.5	MuSiC
0.0010591934718551	27.1	MuSiC
0.0	27.77427093	MuSiC
0.0008607333460109361	42.00617284	MuSiC
0.0	27.22716904	MuSiC
0.000288545180229213	30.62379074	MuSiC
0.0	27.96187019	MuSiC
0.0	23.75753403	MuSiC
0.0	26.34068489	MuSiC
0.0	30.55170059	MuSiC
0.0	26.85950413	MuSiC
0.0	21.61632653	MuSiC
0.0549961480571692	22.95159546	MuSiC
0.0686039122060977	33.17260012	MuSiC
0.0	21.049817899999997	MuSiC
0.0	25.78588562	MuSiC
0.0307113032488545	39.73612129	MuSiC
0.0353106773676237	44.23195266	MuSiC
0.0	27.73333359	MuSiC
0.00216616123659722	31.52636337	MuSiC
0.0	22.85376961	MuSiC
0.0	31.46641274	MuSiC
0.0	44.7	MuSiC
0.0191605924890778	31.7	MuSiC
0.0	30.8	MuSiC
0.0	26.3	MuSiC
0.0	25.6	MuSiC
0.00328341313139579	34.3	MuSiC
0.0	29.2	MuSiC
0.0	27.5	MuSiC
0.0	24.6	MuSiC
0.0	28.0	MuSiC
0.000111488186142413	33.8	MuSiC
0.0	29.5	MuSiC
0.0	42.3	MuSiC
0.0	35.6	MuSiC
0.00016257174163581399	29.3	MuSiC
0.0	21.0	MuSiC
0.0	27.5	MuSiC
0.0058051687983940795	20.1	MuSiC
0.0	23.6	MuSiC
0.0	31.1	MuSiC
0.000497480345042189	25.8	MuSiC
0.00153600848811732	32.6	MuSiC
0.0140509767325215	24.6	MuSiC
0.0	21.0	MuSiC
0.0008130949404628981	26.9	MuSiC
0.00106024130567916	44.4	MuSiC
0.00297453006880502	29.8	MuSiC
0.0	26.7	MuSiC
0.0	40.3	MuSiC
0.0	45.9	MuSiC
0.0	29.7	MuSiC
0.00359934421179096	30.5	MuSiC
0.00141092135220168	36.5	MuSiC
0.0	27.3	MuSiC
0.0018381307787192801	23.1	MuSiC
0.0025622660979551	25.1	MuSiC
0.016635209656857	21.6	MuSiC
0.0	30.6	MuSiC
0.00313587329231734	27.4	MuSiC
0.0468722629768819	35.3	MuSiC
0.0	39.1	MuSiC
0.00135513592639494	29.3	MuSiC
0.00251521352934787	28.2	MuSiC
0.0	33.7	MuSiC
0.0	27.6	MuSiC
0.325805558485034	23.08238636	CIBERSORTx
0.128229778588876	26.40998596	CIBERSORTx
0.451941763309526	22.20795059	CIBERSORTx
0.32409152076281106	26.58265114	CIBERSORTx
0.20257020116857	33.5104456	CIBERSORTx
0.20992955454136497	28.680111100000005	CIBERSORTx
0.212142143922619	26.48959969	CIBERSORTx
0.388348673173688	23.60655643	CIBERSORTx
0.325376584366358	28.40571022	CIBERSORTx
0.264076702639502	21.98989296	CIBERSORTx
0.269425950555216	31.141975399999996	CIBERSORTx
0.369964227681621	21.79012299	CIBERSORTx
0.345862973150565	35.53665785	CIBERSORTx
0.304891319089289	29.01901754	CIBERSORTx
0.258108303935178	24.15831566	CIBERSORTx
0.36415341587951006	19.68148613	CIBERSORTx
0.307887309148378	25.16680075	CIBERSORTx
0.27078287810583396	34.72222222	CIBERSORTx
0.0	42.2	CIBERSORTx
0.344928449601345	30.2	CIBERSORTx
0.42398338239382793	25.06918907	CIBERSORTx
0.42006183713355294	19.70715332	CIBERSORTx
0.190189315860716	33.15572739	CIBERSORTx
0.18097826725251398	36.21573639	CIBERSORTx
0.306560964801015	28.7	CIBERSORTx
0.34716253913235806	24.5	CIBERSORTx
0.170539460210938	27.1	CIBERSORTx
0.3540361997739311	27.77427093	CIBERSORTx
0.170597573911411	42.00617284	CIBERSORTx
0.28805487577613104	27.22716904	CIBERSORTx
0.203953654247948	30.62379074	CIBERSORTx
0.248822217767448	27.96187019	CIBERSORTx
0.404945781762692	23.75753403	CIBERSORTx
0.33923496375980394	26.34068489	CIBERSORTx
0.248424488058552	30.55170059	CIBERSORTx
0.324961474651216	26.85950413	CIBERSORTx
0.363555856272622	21.61632653	CIBERSORTx
0.42908115001875297	22.95159546	CIBERSORTx
0.4707818877268571	33.17260012	CIBERSORTx
0.281563319663337	21.049817899999997	CIBERSORTx
0.19690644128380203	25.78588562	CIBERSORTx
0.442700776587094	39.73612129	CIBERSORTx
0.37576762030673705	44.23195266	CIBERSORTx
0.25137086108533496	27.73333359	CIBERSORTx
0.312970724871972	31.52636337	CIBERSORTx
0.236401240918817	22.85376961	CIBERSORTx
0.311295913996711	31.46641274	CIBERSORTx
0.23117896371057298	44.7	CIBERSORTx
0.34016680595410803	31.7	CIBERSORTx
0.19954151680259802	30.8	CIBERSORTx
0.269666344460883	26.3	CIBERSORTx
0.4107449140003929	25.6	CIBERSORTx
0.273208314160911	34.3	CIBERSORTx
0.268391761291151	29.2	CIBERSORTx
0.17532128994240698	27.5	CIBERSORTx
0.299660827984096	24.6	CIBERSORTx
0.246381083498138	28.0	CIBERSORTx
0.190346347157887	33.8	CIBERSORTx
0.244663151593454	29.5	CIBERSORTx
0.271084364627489	42.3	CIBERSORTx
0.212700240826387	35.6	CIBERSORTx
0.186323520796743	29.3	CIBERSORTx
0.20392331389655602	21.0	CIBERSORTx
0.224840369300459	27.5	CIBERSORTx
0.344763283209887	20.1	CIBERSORTx
0.323051769245175	23.6	CIBERSORTx
0.242841801192712	31.1	CIBERSORTx
0.19615741715214396	25.8	CIBERSORTx
0.20809031275345602	32.6	CIBERSORTx
0.394452903530962	24.6	CIBERSORTx
0.346210390348769	21.0	CIBERSORTx
0.16283171047704098	26.9	CIBERSORTx
0.179509784214642	44.4	CIBERSORTx
0.32843785385126195	29.8	CIBERSORTx
0.323510161394765	26.7	CIBERSORTx
0.3997856298877411	40.3	CIBERSORTx
0.309268732869826	45.9	CIBERSORTx
0.36708729219586894	29.7	CIBERSORTx
0.3921856137460829	30.5	CIBERSORTx
0.23766445461959898	36.5	CIBERSORTx
0.31709557257530996	27.3	CIBERSORTx
0.35638067532009204	23.1	CIBERSORTx
0.38199431235019393	25.1	CIBERSORTx
0.38142942829559007	21.6	CIBERSORTx
0.36693472081771	30.6	CIBERSORTx
0.358256568828	27.4	CIBERSORTx
0.390686230763504	35.3	CIBERSORTx
0.279159935445708	39.1	CIBERSORTx
0.26812719987433103	29.3	CIBERSORTx
0.321856280891539	28.2	CIBERSORTx
0.240176966759708	33.7	CIBERSORTx
0.252172052078431	27.6	CIBERSORTx

## Sheet: figure3c
T cells	Matsuda Index	Method
0.0502686592382932	7.215659142000001	Bisque
0.0997525036095869	4.303251743	Bisque
0.00438086955988737	7.2018976210000005	Bisque
0.0467242514877605	4.819447994	Bisque
0.11070748007206802	0.844691455	Bisque
0.0367063349780311	3.1062181	Bisque
0.0508779054244169	3.359147197	Bisque
0.0	17.17464047	Bisque
0.0387480139468493	4.821492195	Bisque
0.0479015619193927	4.962002277	Bisque
0.0307802851997549	9.7797966	Bisque
0.0261930298611877	10.54300594	Bisque
0.155261106438443	3.55286	Bisque
0.128516043898095	5.925394535	Bisque
0.013476118203857001	10.32166672	Bisque
0.0397613618908778	11.73348236	Bisque
0.0845484215148263	21.9012413	Bisque
0.121896591217202	4.126176136000001	Bisque
0.0356574473192026	4.9858846660000005	Bisque
0.0708441803695389	6.044102192	Bisque
0.0584774962480039	4.398653984	Bisque
0.0759863714517976	3.937553167	Bisque
0.0593553034309459	7.675275803	Bisque
0.0726360763696157	4.889239311	Bisque
0.149040723717271	6.412639617999999	Bisque
0.0810104470438784	4.044233799	Bisque
0.0432649967612997	4.222296238	Bisque
0.0557269960146049	1.73960948	Bisque
0.0428495740013786	6.881984234	Bisque
0.0442669782338447	5.36005497	Bisque
0.0448577329704198	4.240865707	Bisque
0.0524328132334011	4.3438129430000005	Bisque
0.0738761245871471	3.801158833	Bisque
0.0188376387846371	9.662170686	Bisque
0.0746669754810389	11.96176434	Bisque
0.0645874051503598	7.407140732	Bisque
0.0442875545521493	9.177800179	Bisque
0.0901229487499851	7.731815815	Bisque
0.0135031267047669	8.013911847000001	Bisque
0.0163846225055444	13.56893244	Bisque
0.0465655200717605	8.355232239	Bisque
0.042359317042358006	9.753834723999999	Bisque
0.0534560837644497	13.29837227	Bisque
0.0848859086968797	7.382252693	Bisque
0.0505880263967569	3.9035282139999996	Bisque
0.0	9.461379051	Bisque
0.0526268352847052	0.94144392	Bisque
0.0736355370026258	1.115301847	Bisque
0.0444782789007687	4.148454666	Bisque
0.0139365371452792	1.535209298	Bisque
0.0274510832309702	2.224416256	Bisque
0.0423635635444543	3.1399776939999997	Bisque
0.0256049083101625	4.533724785	Bisque
0.0977662452896255	5.630527496	Bisque
0.0608704525104432	1.8596836330000002	Bisque
0.072612677021781	1.516646862	Bisque
0.0554586732558573	2.653624058	Bisque
0.0576534748986904	7.12460947	Bisque
0.0695659572946899	5.188312531	Bisque
0.0495243833339504	8.546214104	Bisque
0.0768478585164786	4.857744694	Bisque
0.064096630637599	5.169091225	Bisque
0.0631261141775605	9.710853577	Bisque
0.0730190914846586	2.612996101	Bisque
0.00814946939276915	3.8494765760000003	Bisque
0.0	6.331267834	Bisque
0.0841253742048134	1.7915315630000002	Bisque
0.0316490059843856	5.513219833	Bisque
0.0440302520335505	2.61184597	Bisque
0.0419761937798639	3.192275047	Bisque
0.0129828253904325	8.529468536	Bisque
0.0330935774394586	2.983951092	Bisque
0.0368472207934598	6.871109486	Bisque
0.00995686009456181	5.289455891	Bisque
0.0426693857855167	2.477128267	Bisque
0.0156841643313085	6.436114787999999	Bisque
0.0204580601086248	4.026994705	Bisque
0.00866015778864813	5.952277184	Bisque
0.0207490275351756	4.908607006	Bisque
0.0195092708819439	7.952220917000001	Bisque
0.0	3.913911819	Bisque
0.0175051501584762	2.206393242	Bisque
0.0300135924908511	4.2374606130000005	Bisque
0.0279394498171214	5.461173533999999	Bisque
0.0	7.215659142000001	MuSiC
0.0	4.303251743	MuSiC
0.0	7.2018976210000005	MuSiC
0.0	4.819447994	MuSiC
0.0	0.844691455	MuSiC
0.0	3.1062181	MuSiC
0.0	3.359147197	MuSiC
0.0	17.17464047	MuSiC
0.0	4.821492195	MuSiC
0.0	4.962002277	MuSiC
0.0	9.7797966	MuSiC
0.0	10.54300594	MuSiC
0.0	3.55286	MuSiC
0.0	5.925394535	MuSiC
0.0	10.32166672	MuSiC
0.0	11.73348236	MuSiC
0.0	21.9012413	MuSiC
0.0	4.126176136000001	MuSiC
0.0	4.9858846660000005	MuSiC
0.0	6.044102192	MuSiC
0.0	4.398653984	MuSiC
0.0	3.937553167	MuSiC
0.0	7.675275803	MuSiC
0.0	4.889239311	MuSiC
0.0	6.412639617999999	MuSiC
0.0	4.044233799	MuSiC
0.0	4.222296238	MuSiC
0.0	1.73960948	MuSiC
0.0	6.881984234	MuSiC
0.0	5.36005497	MuSiC
0.0	4.240865707	MuSiC
0.0	4.3438129430000005	MuSiC
0.0	3.801158833	MuSiC
0.0	9.662170686	MuSiC
0.0	11.96176434	MuSiC
0.0	7.407140732	MuSiC
0.0	9.177800179	MuSiC
0.0	7.731815815	MuSiC
0.0	8.013911847000001	MuSiC
0.0	13.56893244	MuSiC
0.0	8.355232239	MuSiC
0.0	9.753834723999999	MuSiC
0.0	13.29837227	MuSiC
0.0	7.382252693	MuSiC
0.0	3.9035282139999996	MuSiC
0.0	9.461379051	MuSiC
0.0	0.94144392	MuSiC
0.0	1.115301847	MuSiC
0.0	4.148454666	MuSiC
0.0	1.535209298	MuSiC
0.0	2.224416256	MuSiC
0.0	3.1399776939999997	MuSiC
0.0	4.533724785	MuSiC
0.0	5.630527496	MuSiC
0.0	1.8596836330000002	MuSiC
0.0	1.516646862	MuSiC
0.0	2.653624058	MuSiC
0.0	7.12460947	MuSiC
0.0	5.188312531	MuSiC
0.0	8.546214104	MuSiC
0.0	4.857744694	MuSiC
0.0	5.169091225	MuSiC
0.0	9.710853577	MuSiC
0.0	2.612996101	MuSiC
0.0	3.8494765760000003	MuSiC
0.0	6.331267834	MuSiC
0.0	1.7915315630000002	MuSiC
0.0	5.513219833	MuSiC
0.0	2.61184597	MuSiC
0.0	3.192275047	MuSiC
0.0	8.529468536	MuSiC
0.0	2.983951092	MuSiC
0.0	6.871109486	MuSiC
0.0	5.289455891	MuSiC
0.0	2.477128267	MuSiC
0.0	6.436114787999999	MuSiC
0.0	4.026994705	MuSiC
0.0	5.952277184	MuSiC
0.0	4.908607006	MuSiC
0.0	7.952220917000001	MuSiC
0.0	3.913911819	MuSiC
0.0	2.206393242	MuSiC
0.0	4.2374606130000005	MuSiC
0.0	5.461173533999999	MuSiC
0.0714559694591599	7.215659142000001	CIBERSORTx
0.065535002402481	4.303251743	CIBERSORTx
0.0814431180762141	7.2018976210000005	CIBERSORTx
0.0807296257896586	4.819447994	CIBERSORTx
0.0904757785467862	0.844691455	CIBERSORTx
0.101501512983923	3.1062181	CIBERSORTx
0.0580445248705042	3.359147197	CIBERSORTx
0.0609557129470967	17.17464047	CIBERSORTx
0.0703034249202134	4.821492195	CIBERSORTx
0.0803043873780465	4.962002277	CIBERSORTx
0.0753578965328707	9.7797966	CIBERSORTx
0.0778420540702739	10.54300594	CIBERSORTx
0.0779612101025867	3.55286	CIBERSORTx
0.12378652040970697	5.925394535	CIBERSORTx
0.0804709706037506	10.32166672	CIBERSORTx
0.083915950928124	11.73348236	CIBERSORTx
0.0754059422358966	21.9012413	CIBERSORTx
0.0840312837166227	4.126176136000001	CIBERSORTx
0.0823634866878149	4.9858846660000005	CIBERSORTx
0.0927372176042381	6.044102192	CIBERSORTx
0.0881450758338654	4.398653984	CIBERSORTx
0.0941165656791109	3.937553167	CIBERSORTx
0.0889496092760378	7.675275803	CIBERSORTx
0.0938811172973095	4.889239311	CIBERSORTx
0.0660964035931714	6.412639617999999	CIBERSORTx
0.10341634336054699	4.044233799	CIBERSORTx
0.0960687038127247	4.222296238	CIBERSORTx
0.114334802416327	1.73960948	CIBERSORTx
0.114361237241911	6.881984234	CIBERSORTx
0.0703160894545545	5.36005497	CIBERSORTx
0.0803337711605625	4.240865707	CIBERSORTx
0.0918630346900813	4.3438129430000005	CIBERSORTx
0.0768157503105554	3.801158833	CIBERSORTx
0.10456448955609199	9.662170686	CIBERSORTx
0.0661991552972318	11.96176434	CIBERSORTx
0.0723195036083943	7.407140732	CIBERSORTx
0.0632744039836886	9.177800179	CIBERSORTx
0.0519685035635225	7.731815815	CIBERSORTx
0.0783244319160498	8.013911847000001	CIBERSORTx
0.0688987990682701	13.56893244	CIBERSORTx
0.10930481870745899	8.355232239	CIBERSORTx
0.0798383373111529	9.753834723999999	CIBERSORTx
0.0672633280510766	13.29837227	CIBERSORTx
0.0574821417953962	7.382252693	CIBERSORTx
0.0859094369697713	3.9035282139999996	CIBERSORTx
0.0749317349055259	9.461379051	CIBERSORTx
0.0795311192958062	0.94144392	CIBERSORTx
0.0863248156423336	1.115301847	CIBERSORTx
0.0763400995519455	4.148454666	CIBERSORTx
0.0988208995354262	1.535209298	CIBERSORTx
0.0722383705589515	2.224416256	CIBERSORTx
0.113235618107474	3.1399776939999997	CIBERSORTx
0.0669507346597463	4.533724785	CIBERSORTx
0.0854728820181107	5.630527496	CIBERSORTx
0.0854821951020852	1.8596836330000002	CIBERSORTx
0.083193747789798	1.516646862	CIBERSORTx
0.11439864738361599	2.653624058	CIBERSORTx
0.0827929777952493	7.12460947	CIBERSORTx
0.0749710388669496	5.188312531	CIBERSORTx
0.0757811276299159	8.546214104	CIBERSORTx
0.0842221706086926	4.857744694	CIBERSORTx
0.0935609561922224	5.169091225	CIBERSORTx
0.10979255965464098	9.710853577	CIBERSORTx
0.104863093782725	2.612996101	CIBERSORTx
0.0716425376119853	3.8494765760000003	CIBERSORTx
0.0676629688358632	6.331267834	CIBERSORTx
0.103410955902164	1.7915315630000002	CIBERSORTx
0.0500327458363545	5.513219833	CIBERSORTx
0.0806403032161072	2.61184597	CIBERSORTx
0.079346315187798	3.192275047	CIBERSORTx
0.087222660608623	8.529468536	CIBERSORTx
0.0817517923422372	2.983951092	CIBERSORTx
0.0755101075502028	6.871109486	CIBERSORTx
0.086781437605056	5.289455891	CIBERSORTx
0.0917165247260422	2.477128267	CIBERSORTx
0.0654795917957293	6.436114787999999	CIBERSORTx
0.0910247083198494	4.026994705	CIBERSORTx
0.0773898670625144	5.952277184	CIBERSORTx
0.0676579839682852	4.908607006	CIBERSORTx
0.0786402192331329	7.952220917000001	CIBERSORTx
0.0611559769990097	3.913911819	CIBERSORTx
0.0726800126951539	2.206393242	CIBERSORTx
0.0818391879424375	4.2374606130000005	CIBERSORTx
0.0671312606785657	5.461173533999999	CIBERSORTx

## Sheet: figure4a_and_supp_fig2e
Cell Type	Method	Estimate
Oligodendrocytes	SN-RNA-seq	0.15415176797775101
Oligodendrocytes	SN-RNA-seq	0.323542306006138
Oligodendrocytes	SN-RNA-seq	0.26308068459657696
Oligodendrocytes	SN-RNA-seq	0.219445953286257
Oligodendrocytes	SN-RNA-seq	0.27760127084988107
Oligodendrocytes	SN-RNA-seq	0.262777777777778
Oligodendrocytes	SN-RNA-seq	0.238943136128662
Oligodendrocytes	SN-RNA-seq	0.132950530035336
Neurons I	SN-RNA-seq	0.22963845848232
Neurons I	SN-RNA-seq	0.137220517316966
Neurons I	SN-RNA-seq	0.20782396088019603
Neurons I	SN-RNA-seq	0.199348180336773
Neurons I	SN-RNA-seq	0.174344718030183
Neurons I	SN-RNA-seq	0.15388888888888902
Neurons I	SN-RNA-seq	0.18897185525559998
Neurons I	SN-RNA-seq	0.111749116607774
Astrocytes I	SN-RNA-seq	0.17918156535558202
Astrocytes I	SN-RNA-seq	0.139850942569049
Astrocytes I	SN-RNA-seq	0.11833740831295801
Astrocytes I	SN-RNA-seq	0.14828897338403
Astrocytes I	SN-RNA-seq	0.148530579825258
Astrocytes I	SN-RNA-seq	0.16777777777777803
Astrocytes I	SN-RNA-seq	0.17346352670878798
Astrocytes I	SN-RNA-seq	0.229681978798587
Neurons II	SN-RNA-seq	0.183154549066349
Neurons II	SN-RNA-seq	0.174484875054801
Neurons II	SN-RNA-seq	0.104645476772616
Neurons II	SN-RNA-seq	0.128734383487235
Neurons II	SN-RNA-seq	0.18109610802224
Neurons II	SN-RNA-seq	0.164444444444444
Neurons II	SN-RNA-seq	0.148765077541643
Neurons II	SN-RNA-seq	0.19125441696113102
Interneurons I	SN-RNA-seq	0.0635677393722686
Interneurons I	SN-RNA-seq	0.0412099956159579
Interneurons I	SN-RNA-seq	0.0894865525672372
Interneurons I	SN-RNA-seq	0.140684410646388
Interneurons I	SN-RNA-seq	0.0480540111199365
Interneurons I	SN-RNA-seq	0.0772222222222222
Interneurons I	SN-RNA-seq	0.0844342331993107
Interneurons I	SN-RNA-seq	0.15856890459364
Interneurons II	SN-RNA-seq	0.043305522447358
Interneurons II	SN-RNA-seq	0.0267426567295046
Interneurons II	SN-RNA-seq	0.0640586797066015
Interneurons II	SN-RNA-seq	0.0532319391634981
Interneurons II	SN-RNA-seq	0.0381254964257347
Interneurons II	SN-RNA-seq	0.045
Interneurons II	SN-RNA-seq	0.0436530729465824
Interneurons II	SN-RNA-seq	0.0481448763250883
Microglia	SN-RNA-seq	0.0532379817242749
Microglia	SN-RNA-seq	0.0337571240683911
Microglia	SN-RNA-seq	0.0655256723716381
Microglia	SN-RNA-seq	0.0331341662140141
Microglia	SN-RNA-seq	0.0488482922954726
Microglia	SN-RNA-seq	0.04
Microglia	SN-RNA-seq	0.0448018380241241
Microglia	SN-RNA-seq	0.0499116607773852
Oligodendrocyte progenitor cells	SN-RNA-seq	0.0429082240762813
Oligodendrocyte progenitor cells	SN-RNA-seq	0.0368259535291539
Oligodendrocyte progenitor cells	SN-RNA-seq	0.0356968215158924
Oligodendrocyte progenitor cells	SN-RNA-seq	0.0325909831613254
Oligodendrocyte progenitor cells	SN-RNA-seq	0.0345512311358221
Oligodendrocyte progenitor cells	SN-RNA-seq	0.0411111111111111
Oligodendrocyte progenitor cells	SN-RNA-seq	0.04192992533027
Oligodendrocyte progenitor cells	SN-RNA-seq	0.0424028268551237
Endothelial cells	SN-RNA-seq	0.0286054827175209
Endothelial cells	SN-RNA-seq	0.0622533976326173
Endothelial cells	SN-RNA-seq	0.0244498777506112
Endothelial cells	SN-RNA-seq	0.022270505160239
Endothelial cells	SN-RNA-seq	0.0373312152501986
Endothelial cells	SN-RNA-seq	0.0305555555555556
Endothelial cells	SN-RNA-seq	0.0189546237794371
Endothelial cells	SN-RNA-seq	0.0212014134275618
Astrocytes II	SN-RNA-seq	0.00874056416368693
Astrocytes II	SN-RNA-seq	0.0140289346777729
Astrocytes II	SN-RNA-seq	0.0171149144254279
Astrocytes II	SN-RNA-seq	0.00977729494839761
Astrocytes II	SN-RNA-seq	0.00675138999205719
Astrocytes II	SN-RNA-seq	0.0105555555555556
Astrocytes II	SN-RNA-seq	0.0080413555427915
Astrocytes II	SN-RNA-seq	0.0114840989399293
Neurons III	SN-RNA-seq	0.0135081446166071
Neurons III	SN-RNA-seq	0.0100832967996493
Neurons III	SN-RNA-seq	0.0097799511002445
Neurons III	SN-RNA-seq	0.0124932102118414
Neurons III	SN-RNA-seq	0.00476568705321684
Neurons III	SN-RNA-seq	0.0066666666666666706
Neurons III	SN-RNA-seq	0.0080413555427915
Neurons III	SN-RNA-seq	0.00265017667844523
Oligodendrocytes	Bisque	0.25734491369865803
Oligodendrocytes	Bisque	0.242776805065482
Oligodendrocytes	Bisque	0.236935177567515
Oligodendrocytes	Bisque	0.20858244117949198
Oligodendrocytes	Bisque	0.279826829500601
Oligodendrocytes	Bisque	0.249461633292349
Oligodendrocytes	Bisque	0.293547246697903
Oligodendrocytes	Bisque	0.239797326946518
Oligodendrocytes	Bisque	0.236864691065007
Oligodendrocytes	Bisque	0.23345901500079602
Oligodendrocytes	Bisque	0.252351915167864
Oligodendrocytes	Bisque	0.24324621065863397
Oligodendrocytes	Bisque	0.23228899355202898
Oligodendrocytes	Bisque	0.22491396164891
Oligodendrocytes	Bisque	0.241918345860263
Oligodendrocytes	Bisque	0.215299959958614
Oligodendrocytes	Bisque	0.22261905777468302
Oligodendrocytes	Bisque	0.23749191102269002
Oligodendrocytes	Bisque	0.22543354104280497
Oligodendrocytes	Bisque	0.213808979945219
Oligodendrocytes	Bisque	0.193422293671901
Oligodendrocytes	Bisque	0.250832279348544
Oligodendrocytes	Bisque	0.285558681227979
Oligodendrocytes	Bisque	0.230356631095316
Oligodendrocytes	Bisque	0.24668470548305502
Oligodendrocytes	Bisque	0.25242242884403
Oligodendrocytes	Bisque	0.22330707529006197
Oligodendrocytes	Bisque	0.248848134074887
Oligodendrocytes	Bisque	0.220992895485629
Oligodendrocytes	Bisque	0.224559284337935
Oligodendrocytes	Bisque	0.24013110264401605
Oligodendrocytes	Bisque	0.26363711414986896
Oligodendrocytes	Bisque	0.238665119815814
Oligodendrocytes	Bisque	0.23303105737812102
Oligodendrocytes	Bisque	0.26727339860808497
Oligodendrocytes	Bisque	0.23383892633183398
Oligodendrocytes	Bisque	0.228824226020311
Oligodendrocytes	Bisque	0.24101400817670895
Oligodendrocytes	Bisque	0.254760104268265
Oligodendrocytes	Bisque	0.231863805993099
Oligodendrocytes	Bisque	0.22367982914848397
Oligodendrocytes	Bisque	0.275599901674785
Oligodendrocytes	Bisque	0.21536293151840102
Oligodendrocytes	Bisque	0.251180382200209
Oligodendrocytes	Bisque	0.23178882066825895
Oligodendrocytes	Bisque	0.219163264573006
Oligodendrocytes	Bisque	0.172303139838344
Oligodendrocytes	Bisque	0.254083621081249
Oligodendrocytes	Bisque	0.23791081728608898
Oligodendrocytes	Bisque	0.22188115115000895
Oligodendrocytes	Bisque	0.229327823059019
Oligodendrocytes	Bisque	0.23121368638160103
Oligodendrocytes	Bisque	0.302736312834109
Oligodendrocytes	Bisque	0.2371448254797
Oligodendrocytes	Bisque	0.238845778166036
Oligodendrocytes	Bisque	0.21536383325108396
Oligodendrocytes	Bisque	0.286153649025215
Oligodendrocytes	Bisque	0.23833309211263698
Oligodendrocytes	Bisque	0.231607880437137
Oligodendrocytes	Bisque	0.23252683388366502
Oligodendrocytes	Bisque	0.270050993616744
Oligodendrocytes	Bisque	0.220804314878451
Oligodendrocytes	Bisque	0.255347095228039
Oligodendrocytes	Bisque	0.22265637883382197
Oligodendrocytes	Bisque	0.224839655118095
Oligodendrocytes	Bisque	0.243616766920663
Oligodendrocytes	Bisque	0.224476439358618
Oligodendrocytes	Bisque	0.25711076700026797
Oligodendrocytes	Bisque	0.222389519749785
Oligodendrocytes	Bisque	0.26207989424433603
Oligodendrocytes	Bisque	0.234690484956066
Oligodendrocytes	Bisque	0.287440683714122
Oligodendrocytes	Bisque	0.216304742395793
Oligodendrocytes	Bisque	0.231298488773317
Oligodendrocytes	Bisque	0.224576660148703
Oligodendrocytes	Bisque	0.230149733661196
Oligodendrocytes	Bisque	0.240552881734254
Oligodendrocytes	Bisque	0.252286799866626
Oligodendrocytes	Bisque	0.23335214750463698
Oligodendrocytes	Bisque	0.256737685069206
Oligodendrocytes	Bisque	0.22813348241295398
Oligodendrocytes	Bisque	0.245585387619952
Oligodendrocytes	Bisque	0.233208650847188
Oligodendrocytes	Bisque	0.238097009748017
Oligodendrocytes	Bisque	0.236778221840071
Oligodendrocytes	Bisque	0.23683659863506398
Oligodendrocytes	Bisque	0.21692004363054102
Oligodendrocytes	Bisque	0.229262870187341
Oligodendrocytes	Bisque	0.24508592225423298
Oligodendrocytes	Bisque	0.22761715182585102
Oligodendrocytes	Bisque	0.215893698847718
Oligodendrocytes	Bisque	0.226006554686388
Oligodendrocytes	Bisque	0.23474556474972602
Oligodendrocytes	Bisque	0.21131595750241802
Oligodendrocytes	Bisque	0.228950321237764
Oligodendrocytes	Bisque	0.21666387650232102
Oligodendrocytes	Bisque	0.261422245029175
Oligodendrocytes	Bisque	0.22391622371462197
Oligodendrocytes	Bisque	0.24969985064954198
Oligodendrocytes	Bisque	0.251614722981712
Oligodendrocytes	Bisque	0.259927744654719
Oligodendrocytes	Bisque	0.246640772112365
Oligodendrocytes	Bisque	0.22697549432511802
Oligodendrocytes	Bisque	0.222041001627482
Oligodendrocytes	Bisque	0.255276598587416
Oligodendrocytes	Bisque	0.22581707907799103
Oligodendrocytes	Bisque	0.245927140824088
Oligodendrocytes	Bisque	0.222567443796846
Oligodendrocytes	Bisque	0.249543638012359
Oligodendrocytes	Bisque	0.215384236187475
Oligodendrocytes	Bisque	0.248622292332148
Oligodendrocytes	Bisque	0.20137100780977105
Oligodendrocytes	Bisque	0.232267095504863
Oligodendrocytes	Bisque	0.25509557020887197
Oligodendrocytes	Bisque	0.254900821403882
Oligodendrocytes	Bisque	0.226529869964611
Oligodendrocytes	Bisque	0.238859821441188
Oligodendrocytes	Bisque	0.260876667747432
Oligodendrocytes	Bisque	0.24127338019787803
Oligodendrocytes	Bisque	0.228348283671922
Oligodendrocytes	Bisque	0.24146873189510698
Oligodendrocytes	Bisque	0.24242894138885895
Oligodendrocytes	Bisque	0.26845737450356194
Oligodendrocytes	Bisque	0.30111716743586703
Oligodendrocytes	Bisque	0.23064823752895397
Oligodendrocytes	Bisque	0.232545844708905
Oligodendrocytes	Bisque	0.224709037797522
Oligodendrocytes	Bisque	0.21059551475509602
Oligodendrocytes	Bisque	0.21800285861314603
Oligodendrocytes	Bisque	0.23387374180478196
Oligodendrocytes	Bisque	0.25167467026998497
Oligodendrocytes	Bisque	0.23834888279906
Oligodendrocytes	Bisque	0.26966908279704
Oligodendrocytes	Bisque	0.218312025568378
Oligodendrocytes	Bisque	0.21506554275045603
Oligodendrocytes	Bisque	0.23199627623162103
Oligodendrocytes	Bisque	0.24843575227615602
Oligodendrocytes	Bisque	0.245731493667955
Oligodendrocytes	Bisque	0.21969831659449898
Oligodendrocytes	Bisque	0.252950003838712
Oligodendrocytes	Bisque	0.236605083382467
Oligodendrocytes	Bisque	0.22528713500547898
Oligodendrocytes	Bisque	0.253598811828266
Oligodendrocytes	Bisque	0.21633421554291396
Oligodendrocytes	Bisque	0.21824505928311802
Oligodendrocytes	Bisque	0.280999510181951
Oligodendrocytes	Bisque	0.250253793302476
Oligodendrocytes	Bisque	0.22818957258800598
Oligodendrocytes	Bisque	0.222555658587302
Oligodendrocytes	Bisque	0.220802368662163
Oligodendrocytes	Bisque	0.252804311292666
Oligodendrocytes	Bisque	0.24342996368518
Oligodendrocytes	Bisque	0.247377489455151
Oligodendrocytes	Bisque	0.259465299350117
Oligodendrocytes	Bisque	0.254093694860777
Oligodendrocytes	Bisque	0.22072185125700697
Oligodendrocytes	Bisque	0.23105296915682602
Oligodendrocytes	Bisque	0.24870062167219198
Oligodendrocytes	Bisque	0.285588497835062
Oligodendrocytes	Bisque	0.22153953207444002
Oligodendrocytes	Bisque	0.215038750134999
Oligodendrocytes	Bisque	0.24037807396464198
Oligodendrocytes	Bisque	0.287765980240654
Oligodendrocytes	Bisque	0.265662426952267
Oligodendrocytes	Bisque	0.23784352538387601
Oligodendrocytes	Bisque	0.23416723548143498
Oligodendrocytes	Bisque	0.26287098959158106
Oligodendrocytes	Bisque	0.24882072468502398
Oligodendrocytes	Bisque	0.23273101862688
Oligodendrocytes	Bisque	0.223377051070439
Oligodendrocytes	Bisque	0.23291789692450002
Oligodendrocytes	Bisque	0.228982017979805
Oligodendrocytes	Bisque	0.27414325490485797
Oligodendrocytes	Bisque	0.23971875325790196
Oligodendrocytes	Bisque	0.246402817962615
Oligodendrocytes	Bisque	0.257428041873172
Oligodendrocytes	Bisque	0.225728985479519
Oligodendrocytes	Bisque	0.220508187045764
Oligodendrocytes	Bisque	0.226268590447849
Oligodendrocytes	Bisque	0.209618277200147
Oligodendrocytes	Bisque	0.24340950467140499
Oligodendrocytes	Bisque	0.222559169459315
Oligodendrocytes	Bisque	0.22699812939786498
Oligodendrocytes	Bisque	0.303642769446083
Oligodendrocytes	Bisque	0.22563376024384
Oligodendrocytes	Bisque	0.24765396619495
Oligodendrocytes	Bisque	0.256063655460197
Oligodendrocytes	Bisque	0.264336961916199
Oligodendrocytes	Bisque	0.25135914001208604
Oligodendrocytes	Bisque	0.22056542725845601
Oligodendrocytes	Bisque	0.23599610802725698
Oligodendrocytes	Bisque	0.23287433372802696
Oligodendrocytes	Bisque	0.250564051188126
Oligodendrocytes	Bisque	0.24353586897159
Oligodendrocytes	Bisque	0.271111880251021
Oligodendrocytes	Bisque	0.272973568870779
Oligodendrocytes	Bisque	0.23448995054769897
Oligodendrocytes	Bisque	0.241749074127453
Oligodendrocytes	Bisque	0.22961873549169298
Oligodendrocytes	Bisque	0.20925362508981699
Oligodendrocytes	Bisque	0.26188502557705
Oligodendrocytes	Bisque	0.216596399086712
Oligodendrocytes	Bisque	0.260640448283809
Oligodendrocytes	Bisque	0.23476889019417102
Oligodendrocytes	Bisque	0.23993322909099601
Oligodendrocytes	Bisque	0.254436159029819
Oligodendrocytes	Bisque	0.22655030502420198
Oligodendrocytes	Bisque	0.18726555521333102
Oligodendrocytes	Bisque	0.22833656295223395
Oligodendrocytes	Bisque	0.210547943509341
Oligodendrocytes	Bisque	0.260434113581587
Oligodendrocytes	Bisque	0.254337516790777
Oligodendrocytes	Bisque	0.23456151340411
Oligodendrocytes	Bisque	0.250818435728292
Oligodendrocytes	Bisque	0.22609142633761398
Oligodendrocytes	Bisque	0.21537385451695398
Oligodendrocytes	Bisque	0.23909614215190197
Oligodendrocytes	Bisque	0.282616745153595
Oligodendrocytes	Bisque	0.211811138320845
Oligodendrocytes	Bisque	0.274423565297026
Oligodendrocytes	Bisque	0.22226728889725397
Oligodendrocytes	Bisque	0.24073439056341198
Oligodendrocytes	Bisque	0.24194040066372302
Oligodendrocytes	Bisque	0.237846811090468
Oligodendrocytes	Bisque	0.231546787137518
Oligodendrocytes	Bisque	0.24587749740217898
Oligodendrocytes	Bisque	0.26312963360315805
Oligodendrocytes	Bisque	0.25518784582548304
Oligodendrocytes	Bisque	0.261153119470858
Oligodendrocytes	Bisque	0.225051511911185
Oligodendrocytes	Bisque	0.226251374507638
Oligodendrocytes	Bisque	0.23210946057721898
Oligodendrocytes	Bisque	0.22882620591617003
Oligodendrocytes	Bisque	0.22015247858999398
Oligodendrocytes	Bisque	0.229081361394874
Oligodendrocytes	Bisque	0.224401069362754
Oligodendrocytes	Bisque	0.211890569910416
Oligodendrocytes	Bisque	0.24935857749277696
Oligodendrocytes	Bisque	0.224833462115226
Oligodendrocytes	Bisque	0.234015326052827
Oligodendrocytes	Bisque	0.264620496673076
Oligodendrocytes	Bisque	0.267435107268783
Oligodendrocytes	Bisque	0.239526080450942
Oligodendrocytes	Bisque	0.236364051074242
Oligodendrocytes	Bisque	0.255563538617408
Oligodendrocytes	Bisque	0.23319993766066
Oligodendrocytes	Bisque	0.24086431652085602
Oligodendrocytes	Bisque	0.25815441648333
Oligodendrocytes	Bisque	0.232389929695584
Oligodendrocytes	Bisque	0.212811945119895
Oligodendrocytes	Bisque	0.21865119313463102
Oligodendrocytes	Bisque	0.246315421454311
Oligodendrocytes	Bisque	0.256094753601614
Oligodendrocytes	Bisque	0.24246587182803894
Oligodendrocytes	Bisque	0.235163589075332
Oligodendrocytes	Bisque	0.263509985435168
Oligodendrocytes	Bisque	0.24243582608044104
Oligodendrocytes	Bisque	0.217475239754024
Oligodendrocytes	Bisque	0.27723971932586
Oligodendrocytes	Bisque	0.290949190198684
Oligodendrocytes	Bisque	0.224694031350983
Oligodendrocytes	Bisque	0.21622080589599102
Oligodendrocytes	Bisque	0.250577162551456
Oligodendrocytes	Bisque	0.24104424138708397
Oligodendrocytes	Bisque	0.23876491810712502
Oligodendrocytes	Bisque	0.309317359774583
Oligodendrocytes	Bisque	0.23042440334931
Oligodendrocytes	Bisque	0.21268109786171802
Oligodendrocytes	Bisque	0.22459226747533603
Oligodendrocytes	Bisque	0.248430379264091
Oligodendrocytes	Bisque	0.24772686289905801
Oligodendrocytes	Bisque	0.25040674299334303
Oligodendrocytes	Bisque	0.231751526556525
Oligodendrocytes	Bisque	0.232957064846915
Oligodendrocytes	Bisque	0.217732203002031
Oligodendrocytes	Bisque	0.24084198667476397
Oligodendrocytes	Bisque	0.22265680737781898
Oligodendrocytes	Bisque	0.247666290871127
Oligodendrocytes	Bisque	0.24203523722461498
Oligodendrocytes	Bisque	0.251095001039281
Oligodendrocytes	Bisque	0.237075698796133
Oligodendrocytes	Bisque	0.23934739296355803
Oligodendrocytes	Bisque	0.256620140069908
Oligodendrocytes	Bisque	0.24265231716087401
Oligodendrocytes	Bisque	0.251484542100714
Oligodendrocytes	Bisque	0.26858185002685303
Oligodendrocytes	Bisque	0.24219251054047397
Oligodendrocytes	Bisque	0.237649194415254
Oligodendrocytes	Bisque	0.245660301933323
Oligodendrocytes	Bisque	0.252743834642944
Oligodendrocytes	Bisque	0.228810107981708
Oligodendrocytes	Bisque	0.22217478975937102
Oligodendrocytes	Bisque	0.259458794116296
Oligodendrocytes	Bisque	0.23438207965579397
Oligodendrocytes	Bisque	0.244784783779216
Oligodendrocytes	Bisque	0.313268816943487
Oligodendrocytes	Bisque	0.279723753309486
Oligodendrocytes	Bisque	0.225421010895438
Oligodendrocytes	Bisque	0.225838414415317
Oligodendrocytes	Bisque	0.22393936881583898
Oligodendrocytes	Bisque	0.24650321308991702
Oligodendrocytes	Bisque	0.227882380322551
Oligodendrocytes	Bisque	0.258282810094272
Oligodendrocytes	Bisque	0.22685923371254102
Oligodendrocytes	Bisque	0.222878422336432
Oligodendrocytes	Bisque	0.272285782267268
Oligodendrocytes	Bisque	0.214011424778484
Oligodendrocytes	Bisque	0.24545099165066397
Oligodendrocytes	Bisque	0.235035740513466
Oligodendrocytes	Bisque	0.241989203709662
Oligodendrocytes	Bisque	0.227853648613763
Oligodendrocytes	Bisque	0.249674164918081
Oligodendrocytes	Bisque	0.224110143889037
Oligodendrocytes	Bisque	0.24818531268537397
Oligodendrocytes	Bisque	0.241321350999185
Oligodendrocytes	Bisque	0.226413615506805
Oligodendrocytes	Bisque	0.223648699308809
Oligodendrocytes	Bisque	0.23906680664441002
Oligodendrocytes	Bisque	0.24079022368711103
Oligodendrocytes	Bisque	0.179258526074894
Oligodendrocytes	Bisque	0.282443922417167
Oligodendrocytes	Bisque	0.220491477145871
Oligodendrocytes	Bisque	0.196405326236244
Oligodendrocytes	Bisque	0.24434710068515
Oligodendrocytes	Bisque	0.19414323002140102
Oligodendrocytes	Bisque	0.224948286950977
Oligodendrocytes	Bisque	0.241417871032734
Oligodendrocytes	Bisque	0.21322433320332396
Oligodendrocytes	Bisque	0.22976197077159602
Oligodendrocytes	Bisque	0.24305234844947501
Oligodendrocytes	Bisque	0.240078957646778
Oligodendrocytes	Bisque	0.237403878054793
Oligodendrocytes	Bisque	0.233089616780123
Oligodendrocytes	Bisque	0.21564510111334
Oligodendrocytes	Bisque	0.225465019800025
Oligodendrocytes	Bisque	0.24152924872328402
Oligodendrocytes	Bisque	0.21508368673055897
Oligodendrocytes	Bisque	0.210450832514682
Oligodendrocytes	Bisque	0.236135176483488
Oligodendrocytes	Bisque	0.20338812197164302
Oligodendrocytes	Bisque	0.223089647257515
Oligodendrocytes	Bisque	0.22080312261111104
Oligodendrocytes	Bisque	0.23139807139027202
Oligodendrocytes	Bisque	0.24450761773026802
Oligodendrocytes	Bisque	0.260277280283519
Oligodendrocytes	Bisque	0.224046624002857
Oligodendrocytes	Bisque	0.22161841921978198
Oligodendrocytes	Bisque	0.26991873631319396
Oligodendrocytes	Bisque	0.29831186820121297
Oligodendrocytes	Bisque	0.226685638270647
Oligodendrocytes	Bisque	0.22207717354608497
Oligodendrocytes	Bisque	0.229963303374006
Oligodendrocytes	Bisque	0.24197734724275102
Oligodendrocytes	Bisque	0.251505824761304
Oligodendrocytes	Bisque	0.24509948787027697
Oligodendrocytes	Bisque	0.2313267496483
Oligodendrocytes	Bisque	0.27308520415835896
Oligodendrocytes	Bisque	0.26116094233578196
Oligodendrocytes	Bisque	0.25215387392661803
Oligodendrocytes	Bisque	0.266693339657328
Oligodendrocytes	Bisque	0.23864124651037902
Oligodendrocytes	Bisque	0.24901847785756398
Oligodendrocytes	Bisque	0.264889369588708
Oligodendrocytes	Bisque	0.22408854919934898
Oligodendrocytes	Bisque	0.23985852112996
Oligodendrocytes	Bisque	0.22658849140249104
Oligodendrocytes	Bisque	0.25226197633186703
Oligodendrocytes	Bisque	0.24644389248482398
Oligodendrocytes	Bisque	0.246017682323798
Oligodendrocytes	Bisque	0.23149294250280802
Oligodendrocytes	Bisque	0.226152652260845
Oligodendrocytes	Bisque	0.23974974199838
Oligodendrocytes	Bisque	0.218484344791181
Oligodendrocytes	Bisque	0.250114064085905
Oligodendrocytes	Bisque	0.22009928223544398
Oligodendrocytes	Bisque	0.23720811055693203
Oligodendrocytes	Bisque	0.20434650955444
Oligodendrocytes	Bisque	0.218820006930793
Oligodendrocytes	Bisque	0.23515431430713699
Oligodendrocytes	Bisque	0.23548673109336898
Oligodendrocytes	Bisque	0.27468971302046696
Oligodendrocytes	Bisque	0.262003932459233
Oligodendrocytes	Bisque	0.23929535142392602
Oligodendrocytes	Bisque	0.24195110708095102
Oligodendrocytes	Bisque	0.22558947323786502
Oligodendrocytes	Bisque	0.21788117103721
Oligodendrocytes	Bisque	0.24740782106778
Oligodendrocytes	Bisque	0.197985037999162
Oligodendrocytes	Bisque	0.23756670162375604
Oligodendrocytes	Bisque	0.22680917691776398
Oligodendrocytes	Bisque	0.252946957956432
Oligodendrocytes	Bisque	0.268190722946899
Oligodendrocytes	Bisque	0.22258446529981601
Oligodendrocytes	Bisque	0.23255310652405606
Oligodendrocytes	Bisque	0.22882530246173002
Oligodendrocytes	Bisque	0.228989104487987
Oligodendrocytes	Bisque	0.21502344104142104
Oligodendrocytes	Bisque	0.274869179009879
Oligodendrocytes	Bisque	0.222418239784295
Oligodendrocytes	Bisque	0.22372932051321398
Oligodendrocytes	Bisque	0.21372712474810998
Oligodendrocytes	Bisque	0.237670673145665
Oligodendrocytes	Bisque	0.238926132014499
Oligodendrocytes	Bisque	0.253897753203848
Oligodendrocytes	Bisque	0.238701392865007
Oligodendrocytes	Bisque	0.233861625739654
Oligodendrocytes	Bisque	0.22641422989304502
Oligodendrocytes	Bisque	0.23223814811541102
Oligodendrocytes	Bisque	0.233315921631594
Oligodendrocytes	Bisque	0.23808465483992103
Oligodendrocytes	Bisque	0.20849010909755397
Oligodendrocytes	Bisque	0.242433436432245
Oligodendrocytes	Bisque	0.20998621475089396
Oligodendrocytes	Bisque	0.24634168963336397
Oligodendrocytes	Bisque	0.246463618059094
Oligodendrocytes	Bisque	0.24066170939147402
Oligodendrocytes	Bisque	0.26289091504504003
Oligodendrocytes	Bisque	0.22521123074921
Oligodendrocytes	Bisque	0.23156178565403196
Oligodendrocytes	Bisque	0.252882492761603
Oligodendrocytes	Bisque	0.22899018727482
Oligodendrocytes	Bisque	0.238054847270388
Oligodendrocytes	Bisque	0.21718645377121298
Oligodendrocytes	Bisque	0.23977751131025304
Oligodendrocytes	Bisque	0.24163826190432197
Oligodendrocytes	Bisque	0.230134554107023
Oligodendrocytes	Bisque	0.253803635480542
Oligodendrocytes	Bisque	0.20948151711604898
Oligodendrocytes	Bisque	0.254567053282869
Oligodendrocytes	Bisque	0.20102224332326396
Oligodendrocytes	Bisque	0.24215717131784
Oligodendrocytes	Bisque	0.22255697730133803
Oligodendrocytes	Bisque	0.218419213712771
Oligodendrocytes	Bisque	0.227659419005245
Oligodendrocytes	Bisque	0.24595591215219698
Oligodendrocytes	Bisque	0.232204480804435
Oligodendrocytes	Bisque	0.22806136496320398
Oligodendrocytes	Bisque	0.243511024493643
Oligodendrocytes	Bisque	0.245774892201808
Oligodendrocytes	Bisque	0.236878471479649
Oligodendrocytes	Bisque	0.252960861912473
Oligodendrocytes	Bisque	0.25335274939271396
Oligodendrocytes	Bisque	0.225095012120413
Oligodendrocytes	Bisque	0.22213163959048202
Oligodendrocytes	Bisque	0.248886810656448
Oligodendrocytes	Bisque	0.21919078334256797
Oligodendrocytes	Bisque	0.220770868907313
Oligodendrocytes	Bisque	0.244566066796321
Oligodendrocytes	Bisque	0.224360188697525
Oligodendrocytes	Bisque	0.238700563405313
Oligodendrocytes	Bisque	0.23360623608665199
Oligodendrocytes	Bisque	0.220338897601973
Oligodendrocytes	Bisque	0.243254869070095
Oligodendrocytes	Bisque	0.22926785526030702
Oligodendrocytes	Bisque	0.235554347016795
Oligodendrocytes	Bisque	0.24709284901161202
Oligodendrocytes	Bisque	0.236773056037579
Oligodendrocytes	Bisque	0.220653910405249
Oligodendrocytes	Bisque	0.23829912353587304
Oligodendrocytes	Bisque	0.25704760663273
Oligodendrocytes	Bisque	0.268563165901345
Oligodendrocytes	Bisque	0.255890254058139
Oligodendrocytes	Bisque	0.26728741774076803
Oligodendrocytes	Bisque	0.24863477035026502
Oligodendrocytes	Bisque	0.254450603894074
Oligodendrocytes	Bisque	0.244769816408172
Oligodendrocytes	Bisque	0.22739029118239398
Oligodendrocytes	Bisque	0.249995797970026
Oligodendrocytes	Bisque	0.23039071039732698
Oligodendrocytes	Bisque	0.267744785215141
Oligodendrocytes	Bisque	0.23526883728655104
Oligodendrocytes	Bisque	0.254327321842632
Oligodendrocytes	Bisque	0.22094917643133105
Oligodendrocytes	Bisque	0.228255364509529
Oligodendrocytes	Bisque	0.23948386199766503
Oligodendrocytes	Bisque	0.24600269550620601
Oligodendrocytes	Bisque	0.266115288202465
Oligodendrocytes	Bisque	0.23565639344531197
Oligodendrocytes	Bisque	0.24257914184525303
Oligodendrocytes	Bisque	0.246982483076882
Oligodendrocytes	Bisque	0.220225286301186
Oligodendrocytes	Bisque	0.22424803173277102
Oligodendrocytes	Bisque	0.232069627484726
Oligodendrocytes	Bisque	0.217572574608314
Oligodendrocytes	Bisque	0.264116191836956
Oligodendrocytes	Bisque	0.24303213916873
Oligodendrocytes	Bisque	0.24235503360844002
Oligodendrocytes	Bisque	0.243123724679352
Oligodendrocytes	Bisque	0.24489344842395203
Oligodendrocytes	Bisque	0.24995972770916297
Oligodendrocytes	Bisque	0.228449171361204
Oligodendrocytes	Bisque	0.24659930243285
Oligodendrocytes	Bisque	0.23344318384995003
Oligodendrocytes	Bisque	0.25056916017512304
Oligodendrocytes	Bisque	0.252607971676153
Oligodendrocytes	Bisque	0.248566617835189
Oligodendrocytes	Bisque	0.239522286996125
Oligodendrocytes	Bisque	0.237059703339101
Oligodendrocytes	Bisque	0.24361611167764197
Oligodendrocytes	Bisque	0.24223957921231798
Oligodendrocytes	Bisque	0.269666010785435
Oligodendrocytes	Bisque	0.243799105530462
Oligodendrocytes	Bisque	0.239071786786319
Oligodendrocytes	Bisque	0.234621479496357
Oligodendrocytes	Bisque	0.234899493237673
Oligodendrocytes	Bisque	0.240784513992268
Oligodendrocytes	Bisque	0.23793651197062302
Oligodendrocytes	Bisque	0.21817726868236198
Oligodendrocytes	Bisque	0.26758167121396603
Oligodendrocytes	Bisque	0.23107102264681398
Oligodendrocytes	Bisque	0.22147163931618802
Oligodendrocytes	Bisque	0.248972058068083
Oligodendrocytes	Bisque	0.23070148012535502
Oligodendrocytes	Bisque	0.256750903262011
Oligodendrocytes	Bisque	0.21476073277742103
Oligodendrocytes	Bisque	0.225054155771304
Oligodendrocytes	Bisque	0.26546163690938895
Oligodendrocytes	Bisque	0.21781319509826
Oligodendrocytes	Bisque	0.220136566526816
Oligodendrocytes	Bisque	0.243353476649922
Oligodendrocytes	Bisque	0.191024929718812
Oligodendrocytes	Bisque	0.254357746987667
Oligodendrocytes	Bisque	0.222494115470537
Oligodendrocytes	Bisque	0.30390000614096196
Oligodendrocytes	Bisque	0.26602250220119605
Oligodendrocytes	Bisque	0.250795352580916
Oligodendrocytes	Bisque	0.23938104270188298
Oligodendrocytes	Bisque	0.24059112933378599
Oligodendrocytes	Bisque	0.24070046219514898
Oligodendrocytes	Bisque	0.22038093857646598
Oligodendrocytes	Bisque	0.24558599533834602
Oligodendrocytes	Bisque	0.230483309600368
Oligodendrocytes	Bisque	0.242109998215602
Oligodendrocytes	Bisque	0.22208678536297102
Oligodendrocytes	Bisque	0.22198852861107202
Oligodendrocytes	Bisque	0.21616482104824397
Oligodendrocytes	Bisque	0.22923567728809804
Oligodendrocytes	Bisque	0.211407896179346
Oligodendrocytes	Bisque	0.235202046865464
Oligodendrocytes	Bisque	0.23637312669391397
Oligodendrocytes	Bisque	0.275132874963875
Oligodendrocytes	Bisque	0.252028014710901
Oligodendrocytes	Bisque	0.292104057830238
Oligodendrocytes	Bisque	0.224002428358033
Oligodendrocytes	Bisque	0.24073167428354603
Oligodendrocytes	Bisque	0.23503943617979803
Oligodendrocytes	Bisque	0.275790681028172
Oligodendrocytes	Bisque	0.226239814853022
Oligodendrocytes	Bisque	0.26181578821297197
Oligodendrocytes	Bisque	0.246180793261947
Oligodendrocytes	Bisque	0.24058449937479398
Oligodendrocytes	Bisque	0.228679480771496
Oligodendrocytes	Bisque	0.23065182382492103
Oligodendrocytes	Bisque	0.258765785096989
Oligodendrocytes	Bisque	0.22199826284657198
Oligodendrocytes	Bisque	0.25359637417178305
Oligodendrocytes	Bisque	0.227584559502708
Oligodendrocytes	Bisque	0.22570125641164998
Oligodendrocytes	Bisque	0.243107731575122
Oligodendrocytes	Bisque	0.2311181950107
Oligodendrocytes	Bisque	0.26353027351207
Oligodendrocytes	Bisque	0.23063898412314002
Oligodendrocytes	Bisque	0.22653635036419198
Oligodendrocytes	Bisque	0.24580028861287698
Oligodendrocytes	Bisque	0.229452106501736
Oligodendrocytes	Bisque	0.209532611463678
Oligodendrocytes	Bisque	0.20916832638393695
Oligodendrocytes	Bisque	0.23174406238551798
Oligodendrocytes	Bisque	0.241751392357663
Oligodendrocytes	Bisque	0.264826010107451
Oligodendrocytes	Bisque	0.22695723467711199
Oligodendrocytes	Bisque	0.23126856376128896
Oligodendrocytes	Bisque	0.23330561495796698
Oligodendrocytes	Bisque	0.23051905991579602
Oligodendrocytes	Bisque	0.237723657166107
Oligodendrocytes	Bisque	0.23970400999297897
Oligodendrocytes	Bisque	0.22832215600188102
Oligodendrocytes	Bisque	0.23485897714169698
Oligodendrocytes	Bisque	0.22572653448416102
Oligodendrocytes	Bisque	0.25683005888692895
Oligodendrocytes	Bisque	0.237967831687328
Oligodendrocytes	Bisque	0.24383027187730302
Oligodendrocytes	Bisque	0.23207342216114699
Oligodendrocytes	Bisque	0.262800733338788
Oligodendrocytes	Bisque	0.28462052523871695
Oligodendrocytes	Bisque	0.265828654121672
Oligodendrocytes	Bisque	0.258792675245401
Oligodendrocytes	Bisque	0.234310195696863
Oligodendrocytes	Bisque	0.261579990987392
Oligodendrocytes	Bisque	0.240250188916119
Oligodendrocytes	Bisque	0.245378158894709
Oligodendrocytes	Bisque	0.23334140558353197
Oligodendrocytes	Bisque	0.222590264917949
Oligodendrocytes	Bisque	0.232612203747047
Oligodendrocytes	Bisque	0.23825846844438398
Oligodendrocytes	Bisque	0.22949820358915698
Oligodendrocytes	Bisque	0.24510149709460502
Oligodendrocytes	Bisque	0.23690197257238801
Oligodendrocytes	Bisque	0.25125245586062195
Oligodendrocytes	Bisque	0.21768093505100197
Oligodendrocytes	Bisque	0.273353575955012
Oligodendrocytes	Bisque	0.261445036991389
Oligodendrocytes	Bisque	0.25597280927532995
Oligodendrocytes	Bisque	0.281193789900783
Oligodendrocytes	Bisque	0.29625284188063
Oligodendrocytes	Bisque	0.250876667959048
Oligodendrocytes	Bisque	0.25300668711561
Oligodendrocytes	Bisque	0.263159120184252
Oligodendrocytes	Bisque	0.233139190522486
Oligodendrocytes	Bisque	0.244775721791845
Oligodendrocytes	Bisque	0.27065199467231305
Oligodendrocytes	Bisque	0.28956067644825395
Oligodendrocytes	Bisque	0.239144852605399
Oligodendrocytes	Bisque	0.28102592839525803
Oligodendrocytes	Bisque	0.250065036854989
Oligodendrocytes	Bisque	0.284910753338174
Oligodendrocytes	Bisque	0.22067318604267
Oligodendrocytes	Bisque	0.23316309675377397
Oligodendrocytes	Bisque	0.244611602166756
Oligodendrocytes	Bisque	0.264714575551934
Oligodendrocytes	Bisque	0.25148134024964197
Oligodendrocytes	Bisque	0.21416092862657501
Oligodendrocytes	Bisque	0.22388047195606697
Oligodendrocytes	Bisque	0.23024245055443998
Oligodendrocytes	Bisque	0.23194265506775602
Oligodendrocytes	Bisque	0.316868696535959
Oligodendrocytes	Bisque	0.277290928967916
Oligodendrocytes	Bisque	0.234340458072625
Neurons I	Bisque	0.177486415642871
Neurons I	Bisque	0.18750984718597602
Neurons I	Bisque	0.17951201924370497
Neurons I	Bisque	0.18343194275008398
Neurons I	Bisque	0.182630666287059
Neurons I	Bisque	0.18031277681236
Neurons I	Bisque	0.186337092952675
Neurons I	Bisque	0.17433441383123902
Neurons I	Bisque	0.18102144605920498
Neurons I	Bisque	0.185676252282085
Neurons I	Bisque	0.178125613662988
Neurons I	Bisque	0.172858123013307
Neurons I	Bisque	0.18777680047373999
Neurons I	Bisque	0.18532536760580104
Neurons I	Bisque	0.176253983089888
Neurons I	Bisque	0.174442793090895
Neurons I	Bisque	0.17867561256148398
Neurons I	Bisque	0.178789259924782
Neurons I	Bisque	0.17349499105754201
Neurons I	Bisque	0.18048188211924698
Neurons I	Bisque	0.17548715983438498
Neurons I	Bisque	0.17603052374377698
Neurons I	Bisque	0.179508036685679
Neurons I	Bisque	0.18806407614423604
Neurons I	Bisque	0.17499037131063
Neurons I	Bisque	0.177854994148112
Neurons I	Bisque	0.184794769737963
Neurons I	Bisque	0.18364334949423602
Neurons I	Bisque	0.171699787770097
Neurons I	Bisque	0.18358838022034998
Neurons I	Bisque	0.176690020162768
Neurons I	Bisque	0.19831039860677202
Neurons I	Bisque	0.177971353820909
Neurons I	Bisque	0.182019516494377
Neurons I	Bisque	0.190345365362696
Neurons I	Bisque	0.17986530843311202
Neurons I	Bisque	0.17907480193845499
Neurons I	Bisque	0.184722854395641
Neurons I	Bisque	0.191438581642249
Neurons I	Bisque	0.17554352981590804
Neurons I	Bisque	0.17578643380536702
Neurons I	Bisque	0.18432659222106895
Neurons I	Bisque	0.178927444820955
Neurons I	Bisque	0.18035489929409398
Neurons I	Bisque	0.169298788742396
Neurons I	Bisque	0.18113641969821698
Neurons I	Bisque	0.180152051086284
Neurons I	Bisque	0.173481630138337
Neurons I	Bisque	0.16930934889477697
Neurons I	Bisque	0.17262973246946497
Neurons I	Bisque	0.18087764084701502
Neurons I	Bisque	0.17892414671412302
Neurons I	Bisque	0.18664130957866001
Neurons I	Bisque	0.175165530270891
Neurons I	Bisque	0.178083789470252
Neurons I	Bisque	0.17538321718986097
Neurons I	Bisque	0.194865525092476
Neurons I	Bisque	0.17600742249673698
Neurons I	Bisque	0.18553674844425197
Neurons I	Bisque	0.178080274625915
Neurons I	Bisque	0.185637636758826
Neurons I	Bisque	0.17727197193180397
Neurons I	Bisque	0.17479460801922697
Neurons I	Bisque	0.174961168438407
Neurons I	Bisque	0.182841713706042
Neurons I	Bisque	0.18524103567937697
Neurons I	Bisque	0.184901427492675
Neurons I	Bisque	0.179095278084178
Neurons I	Bisque	0.18846045695506
Neurons I	Bisque	0.184786044661332
Neurons I	Bisque	0.18203882269704502
Neurons I	Bisque	0.184128648545432
Neurons I	Bisque	0.178199419056978
Neurons I	Bisque	0.178038853424647
Neurons I	Bisque	0.17510942615353603
Neurons I	Bisque	0.181276587668017
Neurons I	Bisque	0.176893538408695
Neurons I	Bisque	0.17598748485363
Neurons I	Bisque	0.17709025466454997
Neurons I	Bisque	0.18191319227562
Neurons I	Bisque	0.17725783434551998
Neurons I	Bisque	0.18551033574759
Neurons I	Bisque	0.17176548722098403
Neurons I	Bisque	0.17978555027514603
Neurons I	Bisque	0.176243870624875
Neurons I	Bisque	0.17915805050050304
Neurons I	Bisque	0.17727723707896698
Neurons I	Bisque	0.17873689885360897
Neurons I	Bisque	0.18214190316237197
Neurons I	Bisque	0.174913147768046
Neurons I	Bisque	0.178841069733754
Neurons I	Bisque	0.18571311957222303
Neurons I	Bisque	0.178787912425997
Neurons I	Bisque	0.175665793382975
Neurons I	Bisque	0.17912933338070602
Neurons I	Bisque	0.174295172295487
Neurons I	Bisque	0.170274600748519
Neurons I	Bisque	0.18941014858096697
Neurons I	Bisque	0.18091085390354897
Neurons I	Bisque	0.175295980192319
Neurons I	Bisque	0.197771373668953
Neurons I	Bisque	0.189635953469399
Neurons I	Bisque	0.19816534014661397
Neurons I	Bisque	0.19648239830674302
Neurons I	Bisque	0.182120806023139
Neurons I	Bisque	0.172593744965542
Neurons I	Bisque	0.178245849256478
Neurons I	Bisque	0.17033813250624696
Neurons I	Bisque	0.17847812810533398
Neurons I	Bisque	0.17556001870700502
Neurons I	Bisque	0.180260561325789
Neurons I	Bisque	0.17491268106361
Neurons I	Bisque	0.18143266539332897
Neurons I	Bisque	0.183073796047281
Neurons I	Bisque	0.18022979334000602
Neurons I	Bisque	0.182062293378579
Neurons I	Bisque	0.17539128850119104
Neurons I	Bisque	0.18281581555632898
Neurons I	Bisque	0.17892743886346998
Neurons I	Bisque	0.18035533161219
Neurons I	Bisque	0.175368293579355
Neurons I	Bisque	0.17205237953409602
Neurons I	Bisque	0.18200713412349398
Neurons I	Bisque	0.180789136039376
Neurons I	Bisque	0.17675235285512
Neurons I	Bisque	0.180337710975953
Neurons I	Bisque	0.174715892013007
Neurons I	Bisque	0.176706656495175
Neurons I	Bisque	0.17286174768304502
Neurons I	Bisque	0.175043300987932
Neurons I	Bisque	0.18200824888085199
Neurons I	Bisque	0.19850637889616798
Neurons I	Bisque	0.184507305689788
Neurons I	Bisque	0.172048197332116
Neurons I	Bisque	0.169619010313474
Neurons I	Bisque	0.17620429628404002
Neurons I	Bisque	0.18299191649282198
Neurons I	Bisque	0.177476518124178
Neurons I	Bisque	0.17741361807133102
Neurons I	Bisque	0.18083155264654896
Neurons I	Bisque	0.191903588906735
Neurons I	Bisque	0.173812593026285
Neurons I	Bisque	0.18584931539879002
Neurons I	Bisque	0.189893668314346
Neurons I	Bisque	0.17318988676424402
Neurons I	Bisque	0.18676894459192603
Neurons I	Bisque	0.18590047610389804
Neurons I	Bisque	0.181543922657023
Neurons I	Bisque	0.17309878120854003
Neurons I	Bisque	0.17295243394698198
Neurons I	Bisque	0.179434984738728
Neurons I	Bisque	0.179944027828271
Neurons I	Bisque	0.18281531903069395
Neurons I	Bisque	0.182649218026833
Neurons I	Bisque	0.176184729050561
Neurons I	Bisque	0.17861197036388896
Neurons I	Bisque	0.183178523988818
Neurons I	Bisque	0.165713788157076
Neurons I	Bisque	0.18717301572378897
Neurons I	Bisque	0.17147897201039602
Neurons I	Bisque	0.17348826459216
Neurons I	Bisque	0.17999445106571801
Neurons I	Bisque	0.18613049662348397
Neurons I	Bisque	0.17865828644637
Neurons I	Bisque	0.17515774330460998
Neurons I	Bisque	0.172087004550647
Neurons I	Bisque	0.171299129185731
Neurons I	Bisque	0.17729197569304
Neurons I	Bisque	0.19505138018743304
Neurons I	Bisque	0.17942842737376102
Neurons I	Bisque	0.18165858345554697
Neurons I	Bisque	0.17840761962646998
Neurons I	Bisque	0.18199665440453303
Neurons I	Bisque	0.17607635339075897
Neurons I	Bisque	0.18440175143658802
Neurons I	Bisque	0.18807534898817896
Neurons I	Bisque	0.18087605228400602
Neurons I	Bisque	0.18136497083703199
Neurons I	Bisque	0.17853869719147303
Neurons I	Bisque	0.168412523873331
Neurons I	Bisque	0.17519473658489998
Neurons I	Bisque	0.180294963442441
Neurons I	Bisque	0.17626664841973103
Neurons I	Bisque	0.189055031461639
Neurons I	Bisque	0.184976268390047
Neurons I	Bisque	0.176827927748897
Neurons I	Bisque	0.18150032901656896
Neurons I	Bisque	0.18502034201138898
Neurons I	Bisque	0.17629136330269699
Neurons I	Bisque	0.178093642565821
Neurons I	Bisque	0.175801986958488
Neurons I	Bisque	0.18348366316854198
Neurons I	Bisque	0.186487404042857
Neurons I	Bisque	0.177297932188029
Neurons I	Bisque	0.18058286222935396
Neurons I	Bisque	0.177285914001625
Neurons I	Bisque	0.17806573743714801
Neurons I	Bisque	0.179196668483109
Neurons I	Bisque	0.17407339734562402
Neurons I	Bisque	0.185440236159314
Neurons I	Bisque	0.18634460201543301
Neurons I	Bisque	0.18560015496904297
Neurons I	Bisque	0.18948393003205802
Neurons I	Bisque	0.17914176222589298
Neurons I	Bisque	0.17643537953664198
Neurons I	Bisque	0.18426567445435002
Neurons I	Bisque	0.17759790920364202
Neurons I	Bisque	0.179954785699721
Neurons I	Bisque	0.17651162228904999
Neurons I	Bisque	0.174034289218192
Neurons I	Bisque	0.17804578469272603
Neurons I	Bisque	0.17876023996052
Neurons I	Bisque	0.179563921642773
Neurons I	Bisque	0.18309252301471804
Neurons I	Bisque	0.17662555480500897
Neurons I	Bisque	0.184597024221285
Neurons I	Bisque	0.179365165388185
Neurons I	Bisque	0.185988729597783
Neurons I	Bisque	0.19698684535806696
Neurons I	Bisque	0.177027891156806
Neurons I	Bisque	0.177030427178893
Neurons I	Bisque	0.176552908091405
Neurons I	Bisque	0.197731620966429
Neurons I	Bisque	0.17993678184807002
Neurons I	Bisque	0.17917926034879103
Neurons I	Bisque	0.17880760167200502
Neurons I	Bisque	0.18825941200655
Neurons I	Bisque	0.196829979722066
Neurons I	Bisque	0.187109425871382
Neurons I	Bisque	0.173353309468241
Neurons I	Bisque	0.17438408512396
Neurons I	Bisque	0.17868210240755103
Neurons I	Bisque	0.174431117408757
Neurons I	Bisque	0.174686487287274
Neurons I	Bisque	0.169144435998546
Neurons I	Bisque	0.17912254468881303
Neurons I	Bisque	0.177936097988659
Neurons I	Bisque	0.18233867899708603
Neurons I	Bisque	0.183839041571263
Neurons I	Bisque	0.187129525364277
Neurons I	Bisque	0.185787191384107
Neurons I	Bisque	0.18017752744799598
Neurons I	Bisque	0.17715059178509499
Neurons I	Bisque	0.175803504235892
Neurons I	Bisque	0.176837722007737
Neurons I	Bisque	0.18055513389666397
Neurons I	Bisque	0.17908882453805
Neurons I	Bisque	0.187369913277995
Neurons I	Bisque	0.18200461068930898
Neurons I	Bisque	0.17907403251369602
Neurons I	Bisque	0.172195351865809
Neurons I	Bisque	0.173361094754477
Neurons I	Bisque	0.18415237875441604
Neurons I	Bisque	0.182106413072205
Neurons I	Bisque	0.180645183497709
Neurons I	Bisque	0.17970792695124999
Neurons I	Bisque	0.17760191043444898
Neurons I	Bisque	0.185330863423883
Neurons I	Bisque	0.172655411159097
Neurons I	Bisque	0.180047514734816
Neurons I	Bisque	0.18050584607459302
Neurons I	Bisque	0.17948612657565802
Neurons I	Bisque	0.18234865682441603
Neurons I	Bisque	0.185417258835043
Neurons I	Bisque	0.17670633621714302
Neurons I	Bisque	0.183200036561962
Neurons I	Bisque	0.16809426137036
Neurons I	Bisque	0.17658273330458604
Neurons I	Bisque	0.17850974572613001
Neurons I	Bisque	0.190573575537647
Neurons I	Bisque	0.176249144014499
Neurons I	Bisque	0.176776622105019
Neurons I	Bisque	0.17826525241631302
Neurons I	Bisque	0.17940708974125602
Neurons I	Bisque	0.17453341246407503
Neurons I	Bisque	0.176980827446849
Neurons I	Bisque	0.176389998428558
Neurons I	Bisque	0.180840736619668
Neurons I	Bisque	0.180716071611178
Neurons I	Bisque	0.174859603385522
Neurons I	Bisque	0.175496972282307
Neurons I	Bisque	0.174398694951744
Neurons I	Bisque	0.188447925096341
Neurons I	Bisque	0.183001177264302
Neurons I	Bisque	0.179412295161159
Neurons I	Bisque	0.18118471040668
Neurons I	Bisque	0.17522863342540101
Neurons I	Bisque	0.18358380367986604
Neurons I	Bisque	0.17940324341611702
Neurons I	Bisque	0.17960593167201
Neurons I	Bisque	0.18330480775706198
Neurons I	Bisque	0.188093112419404
Neurons I	Bisque	0.18365439513386397
Neurons I	Bisque	0.18406046630514997
Neurons I	Bisque	0.17970382396987603
Neurons I	Bisque	0.18338547748907896
Neurons I	Bisque	0.18427657682414397
Neurons I	Bisque	0.18011239988085398
Neurons I	Bisque	0.18263351599383604
Neurons I	Bisque	0.17962932908354604
Neurons I	Bisque	0.181754008509462
Neurons I	Bisque	0.179887197155674
Neurons I	Bisque	0.187686971555261
Neurons I	Bisque	0.175180454372047
Neurons I	Bisque	0.18555102764642603
Neurons I	Bisque	0.18445120074032198
Neurons I	Bisque	0.184906076659982
Neurons I	Bisque	0.17840942185004602
Neurons I	Bisque	0.180287064166321
Neurons I	Bisque	0.18493184507005397
Neurons I	Bisque	0.180766992373922
Neurons I	Bisque	0.17766880272456895
Neurons I	Bisque	0.184223732156821
Neurons I	Bisque	0.17808532482649803
Neurons I	Bisque	0.18699439473437102
Neurons I	Bisque	0.18065255542707603
Neurons I	Bisque	0.177145277569749
Neurons I	Bisque	0.176845367180684
Neurons I	Bisque	0.181905602229167
Neurons I	Bisque	0.176422041262555
Neurons I	Bisque	0.18811759157383698
Neurons I	Bisque	0.182314486114132
Neurons I	Bisque	0.17811094057194699
Neurons I	Bisque	0.18297455473500304
Neurons I	Bisque	0.17109214221620803
Neurons I	Bisque	0.18762467485555603
Neurons I	Bisque	0.17577504349578799
Neurons I	Bisque	0.174233309769081
Neurons I	Bisque	0.18020730155798997
Neurons I	Bisque	0.179309377687465
Neurons I	Bisque	0.187649393712115
Neurons I	Bisque	0.17184729064100998
Neurons I	Bisque	0.17494721765447305
Neurons I	Bisque	0.17366710543049402
Neurons I	Bisque	0.183305911285344
Neurons I	Bisque	0.178632004103885
Neurons I	Bisque	0.194948657507052
Neurons I	Bisque	0.18040708227461
Neurons I	Bisque	0.181480454406073
Neurons I	Bisque	0.18273955867674802
Neurons I	Bisque	0.178425034917725
Neurons I	Bisque	0.18042051346536
Neurons I	Bisque	0.173947576150707
Neurons I	Bisque	0.17815604776334
Neurons I	Bisque	0.18347385067527106
Neurons I	Bisque	0.16723943192293
Neurons I	Bisque	0.170208113718097
Neurons I	Bisque	0.17097519934574404
Neurons I	Bisque	0.18392591234854103
Neurons I	Bisque	0.17611035280360102
Neurons I	Bisque	0.173757582354228
Neurons I	Bisque	0.177821268271132
Neurons I	Bisque	0.181276232190375
Neurons I	Bisque	0.172120910868758
Neurons I	Bisque	0.181379846526867
Neurons I	Bisque	0.173022822154828
Neurons I	Bisque	0.18064805684047897
Neurons I	Bisque	0.18306013466037102
Neurons I	Bisque	0.175126343209475
Neurons I	Bisque	0.19052126151311902
Neurons I	Bisque	0.191082798496266
Neurons I	Bisque	0.186060517247509
Neurons I	Bisque	0.18396787896741898
Neurons I	Bisque	0.18019760584371303
Neurons I	Bisque	0.175730726950971
Neurons I	Bisque	0.186112819631736
Neurons I	Bisque	0.18450787022442602
Neurons I	Bisque	0.17922026256858498
Neurons I	Bisque	0.175986835756099
Neurons I	Bisque	0.181595314453583
Neurons I	Bisque	0.18539842028945897
Neurons I	Bisque	0.18492364811643303
Neurons I	Bisque	0.17359252068118503
Neurons I	Bisque	0.182158446363395
Neurons I	Bisque	0.175361237833857
Neurons I	Bisque	0.176370993380262
Neurons I	Bisque	0.184064120576707
Neurons I	Bisque	0.174050765811482
Neurons I	Bisque	0.184999247808191
Neurons I	Bisque	0.180310933032201
Neurons I	Bisque	0.18450337456226998
Neurons I	Bisque	0.182248677984041
Neurons I	Bisque	0.172819063523915
Neurons I	Bisque	0.174575859847306
Neurons I	Bisque	0.18310920992911603
Neurons I	Bisque	0.18242838997095
Neurons I	Bisque	0.18389800891425603
Neurons I	Bisque	0.173417588133543
Neurons I	Bisque	0.18471291626227598
Neurons I	Bisque	0.184373454781233
Neurons I	Bisque	0.18137732425640501
Neurons I	Bisque	0.17778409758116603
Neurons I	Bisque	0.17537292578471697
Neurons I	Bisque	0.17600892823913297
Neurons I	Bisque	0.17419166633207198
Neurons I	Bisque	0.191336999970037
Neurons I	Bisque	0.18294304757555
Neurons I	Bisque	0.18299692039364104
Neurons I	Bisque	0.17748193792115902
Neurons I	Bisque	0.17529419175174502
Neurons I	Bisque	0.183469499765198
Neurons I	Bisque	0.173636521935349
Neurons I	Bisque	0.181469277641867
Neurons I	Bisque	0.180390508327123
Neurons I	Bisque	0.17890079623366398
Neurons I	Bisque	0.17641950462796
Neurons I	Bisque	0.196207407903767
Neurons I	Bisque	0.18063162347608602
Neurons I	Bisque	0.17888969660007997
Neurons I	Bisque	0.18274874506962802
Neurons I	Bisque	0.17703438039882
Neurons I	Bisque	0.18175554814899697
Neurons I	Bisque	0.17604699723528897
Neurons I	Bisque	0.174299840851917
Neurons I	Bisque	0.18455317689738002
Neurons I	Bisque	0.179457730170579
Neurons I	Bisque	0.17977001566654102
Neurons I	Bisque	0.182609006228797
Neurons I	Bisque	0.182138224236283
Neurons I	Bisque	0.183727800456143
Neurons I	Bisque	0.178107846066295
Neurons I	Bisque	0.178618775822356
Neurons I	Bisque	0.18413939477232102
Neurons I	Bisque	0.17964037714473102
Neurons I	Bisque	0.17500354882525698
Neurons I	Bisque	0.175369676104374
Neurons I	Bisque	0.190604530792155
Neurons I	Bisque	0.17734719310272698
Neurons I	Bisque	0.17436017665226902
Neurons I	Bisque	0.17117801532729998
Neurons I	Bisque	0.17823675344902803
Neurons I	Bisque	0.186145185173476
Neurons I	Bisque	0.17341688564765803
Neurons I	Bisque	0.18090525069159002
Neurons I	Bisque	0.18797240853159
Neurons I	Bisque	0.17740302373372302
Neurons I	Bisque	0.175564373485961
Neurons I	Bisque	0.18532113045276702
Neurons I	Bisque	0.18082051044946498
Neurons I	Bisque	0.18216676896411602
Neurons I	Bisque	0.18132498095885102
Neurons I	Bisque	0.173712935274288
Neurons I	Bisque	0.17820984690483702
Neurons I	Bisque	0.18441851788766803
Neurons I	Bisque	0.173007748973383
Neurons I	Bisque	0.174752969049192
Neurons I	Bisque	0.18104481215518803
Neurons I	Bisque	0.17949344020806898
Neurons I	Bisque	0.17652936063975502
Neurons I	Bisque	0.174428244071296
Neurons I	Bisque	0.186496194000202
Neurons I	Bisque	0.18749194949330603
Neurons I	Bisque	0.18461349663558302
Neurons I	Bisque	0.17677823828228303
Neurons I	Bisque	0.178632187031851
Neurons I	Bisque	0.178596347921924
Neurons I	Bisque	0.176764946810334
Neurons I	Bisque	0.17605125143520803
Neurons I	Bisque	0.17268737487364902
Neurons I	Bisque	0.16928204404732902
Neurons I	Bisque	0.19729916897215802
Neurons I	Bisque	0.17737656663718898
Neurons I	Bisque	0.177327455793083
Neurons I	Bisque	0.17453969167306402
Neurons I	Bisque	0.173025857526661
Neurons I	Bisque	0.169514768806317
Neurons I	Bisque	0.18006918479007003
Neurons I	Bisque	0.172539129420059
Neurons I	Bisque	0.174685509465918
Neurons I	Bisque	0.181397786015141
Neurons I	Bisque	0.169258835684318
Neurons I	Bisque	0.17244672033515301
Neurons I	Bisque	0.19773495622114398
Neurons I	Bisque	0.174131615082504
Neurons I	Bisque	0.177297599458372
Neurons I	Bisque	0.1775995723155
Neurons I	Bisque	0.174491992267393
Neurons I	Bisque	0.171917875804041
Neurons I	Bisque	0.17169524448186402
Neurons I	Bisque	0.17898116790326501
Neurons I	Bisque	0.18153200018696802
Neurons I	Bisque	0.178697599117972
Neurons I	Bisque	0.18261322567336102
Neurons I	Bisque	0.18861294671347498
Neurons I	Bisque	0.181147783212948
Neurons I	Bisque	0.175846087463543
Neurons I	Bisque	0.177553688638599
Neurons I	Bisque	0.178059417670182
Neurons I	Bisque	0.17605725836956
Neurons I	Bisque	0.177946070140529
Neurons I	Bisque	0.17746068107372304
Neurons I	Bisque	0.169360910415975
Neurons I	Bisque	0.17916794079674603
Neurons I	Bisque	0.17700380157945603
Neurons I	Bisque	0.17457791391037603
Neurons I	Bisque	0.175109704900826
Neurons I	Bisque	0.173674930197203
Neurons I	Bisque	0.17181937564087
Neurons I	Bisque	0.18267453810522002
Neurons I	Bisque	0.178800395848367
Neurons I	Bisque	0.184850688823902
Neurons I	Bisque	0.180989212567275
Neurons I	Bisque	0.17510337889813798
Neurons I	Bisque	0.18060925678592302
Neurons I	Bisque	0.174110548550907
Neurons I	Bisque	0.18037881345644102
Neurons I	Bisque	0.173071197193102
Neurons I	Bisque	0.178841454761476
Neurons I	Bisque	0.17630452808445302
Neurons I	Bisque	0.175274856014319
Neurons I	Bisque	0.18938753726974497
Neurons I	Bisque	0.181103666234525
Neurons I	Bisque	0.18675642651177302
Neurons I	Bisque	0.194627321244415
Neurons I	Bisque	0.180454475169226
Neurons I	Bisque	0.17552692167291298
Neurons I	Bisque	0.163089431315232
Neurons I	Bisque	0.172015551389555
Neurons I	Bisque	0.16902626302512302
Neurons I	Bisque	0.179953581016081
Neurons I	Bisque	0.167381800644125
Neurons I	Bisque	0.17633826112294604
Neurons I	Bisque	0.175211099469095
Neurons I	Bisque	0.183331556080775
Neurons I	Bisque	0.17413291071498002
Neurons I	Bisque	0.176384880848345
Neurons I	Bisque	0.170227968951633
Neurons I	Bisque	0.181011105133809
Neurons I	Bisque	0.17416593956297902
Neurons I	Bisque	0.17405245045056797
Neurons I	Bisque	0.18550272406818497
Neurons I	Bisque	0.17137075079492003
Neurons I	Bisque	0.17810969227525197
Neurons I	Bisque	0.178465423174368
Neurons I	Bisque	0.16326102721841698
Neurons I	Bisque	0.17148439524116402
Neurons I	Bisque	0.169436951592553
Neurons I	Bisque	0.163106147977106
Neurons I	Bisque	0.159783750659631
Neurons I	Bisque	0.180211465005797
Neurons I	Bisque	0.187130773097357
Neurons I	Bisque	0.186935826706022
Neurons I	Bisque	0.182937603731504
Neurons I	Bisque	0.176891913429297
Neurons I	Bisque	0.175657132628868
Neurons I	Bisque	0.18172279302712802
Neurons I	Bisque	0.17348060205579904
Neurons I	Bisque	0.16804608996852696
Neurons I	Bisque	0.182529959360123
Neurons I	Bisque	0.189277391778993
Neurons I	Bisque	0.181085806837367
Neurons I	Bisque	0.168768104526867
Neurons I	Bisque	0.17641756886817
Neurons I	Bisque	0.17458121691591102
Neurons I	Bisque	0.16587928616143802
Neurons I	Bisque	0.18230205055387602
Neurons I	Bisque	0.18128436132798198
Neurons I	Bisque	0.181135551881632
Neurons I	Bisque	0.188383099351502
Neurons I	Bisque	0.162443394380338
Neurons I	Bisque	0.183557308538171
Neurons I	Bisque	0.179300317302013
Neurons I	Bisque	0.161375838042042
Neurons I	Bisque	0.17349655255709
Neurons I	Bisque	0.17119364762777
Neurons I	Bisque	0.17331883666357503
Neurons I	Bisque	0.17388867548921302
Neurons I	Bisque	0.17313618534550101
Neurons I	Bisque	0.184977800179962
Neurons I	Bisque	0.16198813946808802
Neurons I	Bisque	0.16428934029416
Neurons I	Bisque	0.166739505022892
Neurons I	Bisque	0.183463733609168
Neurons I	Bisque	0.16939651634298
Neurons I	Bisque	0.182386799176365
Neurons I	Bisque	0.183532933148486
Neurons I	Bisque	0.161858096747702
Neurons I	Bisque	0.16969020443697003
Neurons I	Bisque	0.17164853520436202
Neurons I	Bisque	0.17714795562041502
Neurons I	Bisque	0.17657430993636802
Neurons I	Bisque	0.174420996391081
Neurons I	Bisque	0.17607175194051702
Neurons I	Bisque	0.17500225370259304
Neurons I	Bisque	0.180748018383912
Neurons I	Bisque	0.17404046739294599
Neurons I	Bisque	0.16910020694278102
Neurons I	Bisque	0.18450369603182398
Neurons I	Bisque	0.17541001794550798
Neurons I	Bisque	0.183698599586732
Neurons I	Bisque	0.163307369662171
Neurons I	Bisque	0.183849514512036
Neurons I	Bisque	0.17896678851546302
Neurons I	Bisque	0.168578710972978
Neurons I	Bisque	0.181342059109128
Neurons I	Bisque	0.16884747092934801
Neurons I	Bisque	0.18589126143971302
Neurons I	Bisque	0.18806251708373398
Neurons I	Bisque	0.186545850805837
Neurons I	Bisque	0.177867652572205
Neurons I	Bisque	0.171316485199182
Neurons I	Bisque	0.181540282524111
Neurons I	Bisque	0.151096637002164
Neurons I	Bisque	0.17943303830702695
Neurons I	Bisque	0.173533937777219
Neurons I	Bisque	0.188523847835393
Neurons I	Bisque	0.181785263076121
Neurons I	Bisque	0.197219603881686
Neurons I	Bisque	0.18164924395496
Neurons I	Bisque	0.168108635354656
Neurons I	Bisque	0.18297776388837503
Neurons I	Bisque	0.169302658733655
Neurons I	Bisque	0.17254682312048403
Neurons I	Bisque	0.188699140306788
Neurons I	Bisque	0.17342599924580898
Neurons I	Bisque	0.175161518062765
Neurons I	Bisque	0.162892956919949
Neurons I	Bisque	0.182004055790198
Neurons I	Bisque	0.18175712270783997
Neurons I	Bisque	0.18313898685668498
Neurons I	Bisque	0.17405301681081697
Neurons I	Bisque	0.147200432289429
Neurons I	Bisque	0.157500776487665
Neurons I	Bisque	0.18213492980229298
Neurons I	Bisque	0.165518754286432
Neurons I	Bisque	0.18153265808235802
Neurons I	Bisque	0.19413451777502203
Neurons I	Bisque	0.18108183822002802
Astrocytes I	Bisque	0.13540027698871598
Astrocytes I	Bisque	0.170156180268205
Astrocytes I	Bisque	0.18151648209873497
Astrocytes I	Bisque	0.16968937378561097
Astrocytes I	Bisque	0.175077380562519
Astrocytes I	Bisque	0.186966398352133
Astrocytes I	Bisque	0.19074349774663502
Astrocytes I	Bisque	0.154665196321007
Astrocytes I	Bisque	0.17260454647122198
Astrocytes I	Bisque	0.159763902143281
Astrocytes I	Bisque	0.17421968594224402
Astrocytes I	Bisque	0.173002634604115
Astrocytes I	Bisque	0.17073920619075
Astrocytes I	Bisque	0.17488837959413403
Astrocytes I	Bisque	0.17702363782394898
Astrocytes I	Bisque	0.17139350664241199
Astrocytes I	Bisque	0.176986211217978
Astrocytes I	Bisque	0.18143336689379
Astrocytes I	Bisque	0.14452070629615196
Astrocytes I	Bisque	0.115861737164976
Astrocytes I	Bisque	0.11159952873917
Astrocytes I	Bisque	0.15375746790109301
Astrocytes I	Bisque	0.15211077068078502
Astrocytes I	Bisque	0.175032607439938
Astrocytes I	Bisque	0.17376456948022304
Astrocytes I	Bisque	0.172999834055871
Astrocytes I	Bisque	0.17509308882802
Astrocytes I	Bisque	0.17616897803668202
Astrocytes I	Bisque	0.174836605001179
Astrocytes I	Bisque	0.170076819480612
Astrocytes I	Bisque	0.167779402611479
Astrocytes I	Bisque	0.18939790766451803
Astrocytes I	Bisque	0.173447773796511
Astrocytes I	Bisque	0.169252739250426
Astrocytes I	Bisque	0.18053585318178303
Astrocytes I	Bisque	0.18409116057799302
Astrocytes I	Bisque	0.168726753981331
Astrocytes I	Bisque	0.17636374615646203
Astrocytes I	Bisque	0.179981919507542
Astrocytes I	Bisque	0.167280640026064
Astrocytes I	Bisque	0.170844150431467
Astrocytes I	Bisque	0.170809421820391
Astrocytes I	Bisque	0.17006584676576403
Astrocytes I	Bisque	0.16726239608856602
Astrocytes I	Bisque	0.128289809546938
Astrocytes I	Bisque	0.16613775765694597
Astrocytes I	Bisque	0.120590464732098
Astrocytes I	Bisque	0.167555009955487
Astrocytes I	Bisque	0.159619284541891
Astrocytes I	Bisque	0.13978596879814903
Astrocytes I	Bisque	0.15472929121814097
Astrocytes I	Bisque	0.13462276478032598
Astrocytes I	Bisque	0.188333406251918
Astrocytes I	Bisque	0.159103206163657
Astrocytes I	Bisque	0.167453346140374
Astrocytes I	Bisque	0.170347355787055
Astrocytes I	Bisque	0.17565529583593
Astrocytes I	Bisque	0.16417288792888698
Astrocytes I	Bisque	0.170190423643002
Astrocytes I	Bisque	0.166027401818295
Astrocytes I	Bisque	0.170925875096225
Astrocytes I	Bisque	0.152446512477004
Astrocytes I	Bisque	0.142823540087153
Astrocytes I	Bisque	0.168089940466196
Astrocytes I	Bisque	0.170411160869663
Astrocytes I	Bisque	0.18208600373118103
Astrocytes I	Bisque	0.17364591744717497
Astrocytes I	Bisque	0.160451395595161
Astrocytes I	Bisque	0.16904456087438002
Astrocytes I	Bisque	0.147017720430008
Astrocytes I	Bisque	0.169160904787391
Astrocytes I	Bisque	0.183488551799304
Astrocytes I	Bisque	0.164650857002939
Astrocytes I	Bisque	0.167717097804638
Astrocytes I	Bisque	0.17657962065010605
Astrocytes I	Bisque	0.172967212141499
Astrocytes I	Bisque	0.173368659710893
Astrocytes I	Bisque	0.15677646591972103
Astrocytes I	Bisque	0.16659841185754298
Astrocytes I	Bisque	0.185626270157587
Astrocytes I	Bisque	0.149587489139035
Astrocytes I	Bisque	0.174268154007205
Astrocytes I	Bisque	0.14753489595744398
Astrocytes I	Bisque	0.126129585888094
Astrocytes I	Bisque	0.16582369988848
Astrocytes I	Bisque	0.127278163926851
Astrocytes I	Bisque	0.157994274940861
Astrocytes I	Bisque	0.168924518204881
Astrocytes I	Bisque	0.180061584957495
Astrocytes I	Bisque	0.17166587230726202
Astrocytes I	Bisque	0.145298275089378
Astrocytes I	Bisque	0.16953528773942197
Astrocytes I	Bisque	0.17370888711276003
Astrocytes I	Bisque	0.15841958982328
Astrocytes I	Bisque	0.171496821148992
Astrocytes I	Bisque	0.17080816430243997
Astrocytes I	Bisque	0.14923122900786598
Astrocytes I	Bisque	0.180589836385624
Astrocytes I	Bisque	0.15402682456203
Astrocytes I	Bisque	0.144772969325634
Astrocytes I	Bisque	0.182924580290436
Astrocytes I	Bisque	0.17796546021388798
Astrocytes I	Bisque	0.17473488129037498
Astrocytes I	Bisque	0.168897921906001
Astrocytes I	Bisque	0.161414965776379
Astrocytes I	Bisque	0.17046283920032002
Astrocytes I	Bisque	0.151903729158466
Astrocytes I	Bisque	0.152651392594456
Astrocytes I	Bisque	0.15960476929122303
Astrocytes I	Bisque	0.172582302834239
Astrocytes I	Bisque	0.16996711171693102
Astrocytes I	Bisque	0.12372837412172501
Astrocytes I	Bisque	0.178520807084481
Astrocytes I	Bisque	0.1263525798566
Astrocytes I	Bisque	0.177563854621052
Astrocytes I	Bisque	0.153723729582375
Astrocytes I	Bisque	0.14770849815852
Astrocytes I	Bisque	0.12873713694527
Astrocytes I	Bisque	0.166560876547452
Astrocytes I	Bisque	0.164826969657197
Astrocytes I	Bisque	0.13954741139470903
Astrocytes I	Bisque	0.170087263068445
Astrocytes I	Bisque	0.132502717296192
Astrocytes I	Bisque	0.18378920626856302
Astrocytes I	Bisque	0.15885778359345498
Astrocytes I	Bisque	0.176918844487466
Astrocytes I	Bisque	0.14011566339530998
Astrocytes I	Bisque	0.164426576218741
Astrocytes I	Bisque	0.127250839340244
Astrocytes I	Bisque	0.156468457685268
Astrocytes I	Bisque	0.17265977418473596
Astrocytes I	Bisque	0.171651302516181
Astrocytes I	Bisque	0.177501882303363
Astrocytes I	Bisque	0.122677061633749
Astrocytes I	Bisque	0.15073018016028
Astrocytes I	Bisque	0.160641656463333
Astrocytes I	Bisque	0.17125340092831798
Astrocytes I	Bisque	0.17312391862819398
Astrocytes I	Bisque	0.158731093856957
Astrocytes I	Bisque	0.186407815758514
Astrocytes I	Bisque	0.181010146681602
Astrocytes I	Bisque	0.146266124773203
Astrocytes I	Bisque	0.175080502555134
Astrocytes I	Bisque	0.167576325078982
Astrocytes I	Bisque	0.155839845891763
Astrocytes I	Bisque	0.16501914319905403
Astrocytes I	Bisque	0.17954295286663802
Astrocytes I	Bisque	0.17216479578210198
Astrocytes I	Bisque	0.157602497798834
Astrocytes I	Bisque	0.166326386778669
Astrocytes I	Bisque	0.14330561198605402
Astrocytes I	Bisque	0.16901888958522301
Astrocytes I	Bisque	0.17256132303587698
Astrocytes I	Bisque	0.15204697673338902
Astrocytes I	Bisque	0.17538112914754403
Astrocytes I	Bisque	0.134004609574357
Astrocytes I	Bisque	0.18444870170131697
Astrocytes I	Bisque	0.131883039450461
Astrocytes I	Bisque	0.186920299940263
Astrocytes I	Bisque	0.167696133431741
Astrocytes I	Bisque	0.172959791635303
Astrocytes I	Bisque	0.149442900007637
Astrocytes I	Bisque	0.175002967823871
Astrocytes I	Bisque	0.175829245454537
Astrocytes I	Bisque	0.17514212867814402
Astrocytes I	Bisque	0.116316070464813
Astrocytes I	Bisque	0.14755549135678
Astrocytes I	Bisque	0.171671223846564
Astrocytes I	Bisque	0.186617078180583
Astrocytes I	Bisque	0.16970722550848302
Astrocytes I	Bisque	0.15879592787290803
Astrocytes I	Bisque	0.17462741496199302
Astrocytes I	Bisque	0.176450573199766
Astrocytes I	Bisque	0.169773602491586
Astrocytes I	Bisque	0.18092492432762802
Astrocytes I	Bisque	0.171798600237909
Astrocytes I	Bisque	0.17450507483587
Astrocytes I	Bisque	0.166298652302977
Astrocytes I	Bisque	0.12567020526866599
Astrocytes I	Bisque	0.173088905332082
Astrocytes I	Bisque	0.171510323494147
Astrocytes I	Bisque	0.16047200450247198
Astrocytes I	Bisque	0.166326710958091
Astrocytes I	Bisque	0.18319984312101897
Astrocytes I	Bisque	0.174716727404949
Astrocytes I	Bisque	0.13969436949995498
Astrocytes I	Bisque	0.17303535490158498
Astrocytes I	Bisque	0.169433258752443
Astrocytes I	Bisque	0.128682909639659
Astrocytes I	Bisque	0.165332083176556
Astrocytes I	Bisque	0.15237495726977202
Astrocytes I	Bisque	0.185565200384065
Astrocytes I	Bisque	0.176188473480202
Astrocytes I	Bisque	0.11220326984225501
Astrocytes I	Bisque	0.173843049789498
Astrocytes I	Bisque	0.161128814071029
Astrocytes I	Bisque	0.174855926745066
Astrocytes I	Bisque	0.169310574688668
Astrocytes I	Bisque	0.13359451229142402
Astrocytes I	Bisque	0.171242019307058
Astrocytes I	Bisque	0.17662368172841103
Astrocytes I	Bisque	0.16005827942976097
Astrocytes I	Bisque	0.18287905888586103
Astrocytes I	Bisque	0.160012090776016
Astrocytes I	Bisque	0.137532029024897
Astrocytes I	Bisque	0.16761921132680602
Astrocytes I	Bisque	0.13841307364172198
Astrocytes I	Bisque	0.0794246979785459
Astrocytes I	Bisque	0.178150424308246
Astrocytes I	Bisque	0.17376511170246803
Astrocytes I	Bisque	0.170089099170143
Astrocytes I	Bisque	0.172266448476559
Astrocytes I	Bisque	0.17270393474470097
Astrocytes I	Bisque	0.16919142120979802
Astrocytes I	Bisque	0.168405917787913
Astrocytes I	Bisque	0.17010080363562396
Astrocytes I	Bisque	0.16931117116414002
Astrocytes I	Bisque	0.180120523691127
Astrocytes I	Bisque	0.129857778259207
Astrocytes I	Bisque	0.118583823658643
Astrocytes I	Bisque	0.17079996267612602
Astrocytes I	Bisque	0.17229803510548
Astrocytes I	Bisque	0.17229685373004197
Astrocytes I	Bisque	0.17710084113334698
Astrocytes I	Bisque	0.16828186301485998
Astrocytes I	Bisque	0.17416588023489799
Astrocytes I	Bisque	0.182018541572933
Astrocytes I	Bisque	0.174484404253423
Astrocytes I	Bisque	0.18241696722627398
Astrocytes I	Bisque	0.147400197090685
Astrocytes I	Bisque	0.15241203885156
Astrocytes I	Bisque	0.115705185460985
Astrocytes I	Bisque	0.167021484524936
Astrocytes I	Bisque	0.14552031237739801
Astrocytes I	Bisque	0.10584768980510499
Astrocytes I	Bisque	0.168739803399978
Astrocytes I	Bisque	0.172880890289963
Astrocytes I	Bisque	0.138826948453847
Astrocytes I	Bisque	0.15360741342623402
Astrocytes I	Bisque	0.17114856428639497
Astrocytes I	Bisque	0.179819342853634
Astrocytes I	Bisque	0.18010715172406
Astrocytes I	Bisque	0.16453093112300501
Astrocytes I	Bisque	0.139956179405204
Astrocytes I	Bisque	0.160447671283956
Astrocytes I	Bisque	0.17380732077608202
Astrocytes I	Bisque	0.16811985824717499
Astrocytes I	Bisque	0.179095449472369
Astrocytes I	Bisque	0.16746206132811803
Astrocytes I	Bisque	0.17128995921712
Astrocytes I	Bisque	0.169623125261713
Astrocytes I	Bisque	0.171801658090625
Astrocytes I	Bisque	0.147778467603621
Astrocytes I	Bisque	0.13571715708366197
Astrocytes I	Bisque	0.17091385308607998
Astrocytes I	Bisque	0.13959905164080302
Astrocytes I	Bisque	0.122139957619142
Astrocytes I	Bisque	0.169318144176622
Astrocytes I	Bisque	0.0959145432309881
Astrocytes I	Bisque	0.153244888390797
Astrocytes I	Bisque	0.174381080888873
Astrocytes I	Bisque	0.17577832743066102
Astrocytes I	Bisque	0.16893642019601698
Astrocytes I	Bisque	0.16299830089015802
Astrocytes I	Bisque	0.16533325797775
Astrocytes I	Bisque	0.168010413958877
Astrocytes I	Bisque	0.169333979810347
Astrocytes I	Bisque	0.171964078270952
Astrocytes I	Bisque	0.171400010052215
Astrocytes I	Bisque	0.18064865453969398
Astrocytes I	Bisque	0.160122785522056
Astrocytes I	Bisque	0.138983451988867
Astrocytes I	Bisque	0.132997711732787
Astrocytes I	Bisque	0.16805720125244503
Astrocytes I	Bisque	0.173200994061144
Astrocytes I	Bisque	0.161826570851389
Astrocytes I	Bisque	0.17610677035497305
Astrocytes I	Bisque	0.169053969802734
Astrocytes I	Bisque	0.144228738596369
Astrocytes I	Bisque	0.157944360001087
Astrocytes I	Bisque	0.134995612847431
Astrocytes I	Bisque	0.167458669767517
Astrocytes I	Bisque	0.17176057515434698
Astrocytes I	Bisque	0.17267885173897002
Astrocytes I	Bisque	0.16685910997831602
Astrocytes I	Bisque	0.147228279032209
Astrocytes I	Bisque	0.0939582332767442
Astrocytes I	Bisque	0.175592763369118
Astrocytes I	Bisque	0.16832304595276698
Astrocytes I	Bisque	0.11468521785529301
Astrocytes I	Bisque	0.168120320823102
Astrocytes I	Bisque	0.17217380045504802
Astrocytes I	Bisque	0.173323618558216
Astrocytes I	Bisque	0.169635469086691
Astrocytes I	Bisque	0.15794443282632598
Astrocytes I	Bisque	0.120592890867294
Astrocytes I	Bisque	0.135765304434056
Astrocytes I	Bisque	0.17177773370510901
Astrocytes I	Bisque	0.15714829583506698
Astrocytes I	Bisque	0.111543800240267
Astrocytes I	Bisque	0.165390263381959
Astrocytes I	Bisque	0.17072359875865697
Astrocytes I	Bisque	0.174680260516104
Astrocytes I	Bisque	0.17131812978359195
Astrocytes I	Bisque	0.170606684992849
Astrocytes I	Bisque	0.17700409844762802
Astrocytes I	Bisque	0.154489802141805
Astrocytes I	Bisque	0.11570664421002301
Astrocytes I	Bisque	0.18201622311421498
Astrocytes I	Bisque	0.15090167200614701
Astrocytes I	Bisque	0.172374178147865
Astrocytes I	Bisque	0.12699389304686398
Astrocytes I	Bisque	0.16426075412702698
Astrocytes I	Bisque	0.15308955774494698
Astrocytes I	Bisque	0.145476599116788
Astrocytes I	Bisque	0.16844715551673498
Astrocytes I	Bisque	0.16713776291793303
Astrocytes I	Bisque	0.16349343447482
Astrocytes I	Bisque	0.1721553939682
Astrocytes I	Bisque	0.0822680419970091
Astrocytes I	Bisque	0.182791464170084
Astrocytes I	Bisque	0.1695827791231
Astrocytes I	Bisque	0.12298517437965499
Astrocytes I	Bisque	0.14231491090792003
Astrocytes I	Bisque	0.0780260851680014
Astrocytes I	Bisque	0.168131710023826
Astrocytes I	Bisque	0.15172827080788198
Astrocytes I	Bisque	0.14448694149759
Astrocytes I	Bisque	0.162860547227619
Astrocytes I	Bisque	0.173954260180469
Astrocytes I	Bisque	0.177155989352061
Astrocytes I	Bisque	0.168737737565276
Astrocytes I	Bisque	0.173912281000322
Astrocytes I	Bisque	0.170060368998332
Astrocytes I	Bisque	0.17391720701145197
Astrocytes I	Bisque	0.10791712148049
Astrocytes I	Bisque	0.172792893809964
Astrocytes I	Bisque	0.13626809773118698
Astrocytes I	Bisque	0.169624935342595
Astrocytes I	Bisque	0.15924916258646302
Astrocytes I	Bisque	0.14968179433533202
Astrocytes I	Bisque	0.16862747034145903
Astrocytes I	Bisque	0.10309341907773198
Astrocytes I	Bisque	0.17441541865080698
Astrocytes I	Bisque	0.130527944527316
Astrocytes I	Bisque	0.145307591419393
Astrocytes I	Bisque	0.14539273031572303
Astrocytes I	Bisque	0.137378598655491
Astrocytes I	Bisque	0.18299582491666
Astrocytes I	Bisque	0.157620604119879
Astrocytes I	Bisque	0.117103548402981
Astrocytes I	Bisque	0.14797178884159398
Astrocytes I	Bisque	0.174327675234731
Astrocytes I	Bisque	0.146795090087256
Astrocytes I	Bisque	0.170651178951427
Astrocytes I	Bisque	0.17036096439096202
Astrocytes I	Bisque	0.149626917798344
Astrocytes I	Bisque	0.17618193369962498
Astrocytes I	Bisque	0.16960436744033802
Astrocytes I	Bisque	0.151554409834008
Astrocytes I	Bisque	0.169059727908587
Astrocytes I	Bisque	0.163132548003219
Astrocytes I	Bisque	0.13368486567500398
Astrocytes I	Bisque	0.16778966372565102
Astrocytes I	Bisque	0.14966082741394798
Astrocytes I	Bisque	0.17450574955963902
Astrocytes I	Bisque	0.14415488159460302
Astrocytes I	Bisque	0.166261841555931
Astrocytes I	Bisque	0.151112099522769
Astrocytes I	Bisque	0.127438929962219
Astrocytes I	Bisque	0.16060131146257597
Astrocytes I	Bisque	0.168497325488462
Astrocytes I	Bisque	0.136463420865153
Astrocytes I	Bisque	0.17809215150788102
Astrocytes I	Bisque	0.169554882203314
Astrocytes I	Bisque	0.153620428371446
Astrocytes I	Bisque	0.141790224667405
Astrocytes I	Bisque	0.16957767637399498
Astrocytes I	Bisque	0.17050454413144
Astrocytes I	Bisque	0.117870797907055
Astrocytes I	Bisque	0.17522876605823098
Astrocytes I	Bisque	0.18083383403737302
Astrocytes I	Bisque	0.15716813410151198
Astrocytes I	Bisque	0.13602815036816698
Astrocytes I	Bisque	0.161001892827521
Astrocytes I	Bisque	0.154280874295983
Astrocytes I	Bisque	0.16872609148459602
Astrocytes I	Bisque	0.10700586178462801
Astrocytes I	Bisque	0.171576298447018
Astrocytes I	Bisque	0.171109275568567
Astrocytes I	Bisque	0.175986150883045
Astrocytes I	Bisque	0.15936878521800102
Astrocytes I	Bisque	0.10258991356112801
Astrocytes I	Bisque	0.10032553068387101
Astrocytes I	Bisque	0.163995466608927
Astrocytes I	Bisque	0.16971170439440803
Astrocytes I	Bisque	0.128883771670091
Astrocytes I	Bisque	0.175253576687506
Astrocytes I	Bisque	0.17044123430590696
Astrocytes I	Bisque	0.13447341336184498
Astrocytes I	Bisque	0.16793194412185503
Astrocytes I	Bisque	0.17072040061566698
Astrocytes I	Bisque	0.169372783131392
Astrocytes I	Bisque	0.160595918295471
Astrocytes I	Bisque	0.12024285780393401
Astrocytes I	Bisque	0.144671808869133
Astrocytes I	Bisque	0.17539040923526902
Astrocytes I	Bisque	0.16920445510129198
Astrocytes I	Bisque	0.16980920325354099
Astrocytes I	Bisque	0.17272698363409697
Astrocytes I	Bisque	0.16850875864139597
Astrocytes I	Bisque	0.16786568768904903
Astrocytes I	Bisque	0.15257668638973002
Astrocytes I	Bisque	0.126766971109582
Astrocytes I	Bisque	0.175165830825294
Astrocytes I	Bisque	0.132270665760834
Astrocytes I	Bisque	0.175734005255194
Astrocytes I	Bisque	0.14593806750501298
Astrocytes I	Bisque	0.133018372562337
Astrocytes I	Bisque	0.169585358994755
Astrocytes I	Bisque	0.145378767773413
Astrocytes I	Bisque	0.109436077141364
Astrocytes I	Bisque	0.176472887052177
Astrocytes I	Bisque	0.118107800843019
Astrocytes I	Bisque	0.161552977674048
Astrocytes I	Bisque	0.136178424366517
Astrocytes I	Bisque	0.17589330338067002
Astrocytes I	Bisque	0.140192286412124
Astrocytes I	Bisque	0.17838580134673998
Astrocytes I	Bisque	0.0989899990210303
Astrocytes I	Bisque	0.11404071319759698
Astrocytes I	Bisque	0.17339764095114202
Astrocytes I	Bisque	0.126409024760888
Astrocytes I	Bisque	0.164891862214198
Astrocytes I	Bisque	0.17639068254198398
Astrocytes I	Bisque	0.0793243626256921
Astrocytes I	Bisque	0.15812075808382198
Astrocytes I	Bisque	0.146543008468729
Astrocytes I	Bisque	0.16147577910197103
Astrocytes I	Bisque	0.17451416204829998
Astrocytes I	Bisque	0.16176359301725302
Astrocytes I	Bisque	0.147517665180519
Astrocytes I	Bisque	0.15752036603329
Astrocytes I	Bisque	0.17255471720733803
Astrocytes I	Bisque	0.15314484279164098
Astrocytes I	Bisque	0.131648070989496
Astrocytes I	Bisque	0.17437101407508301
Astrocytes I	Bisque	0.171843054582427
Astrocytes I	Bisque	0.0968129261853058
Astrocytes I	Bisque	0.136506452864422
Astrocytes I	Bisque	0.17187820649533
Astrocytes I	Bisque	0.173187928085081
Astrocytes I	Bisque	0.16928336539877098
Astrocytes I	Bisque	0.16319383466321
Astrocytes I	Bisque	0.16471007880838198
Astrocytes I	Bisque	0.162679932653266
Astrocytes I	Bisque	0.129680232559057
Astrocytes I	Bisque	0.133895625299554
Astrocytes I	Bisque	0.161284136849041
Astrocytes I	Bisque	0.172781823221094
Astrocytes I	Bisque	0.18124555144878898
Astrocytes I	Bisque	0.14434745484020098
Astrocytes I	Bisque	0.168226097565238
Astrocytes I	Bisque	0.157830271613603
Astrocytes I	Bisque	0.156690583586828
Astrocytes I	Bisque	0.15256443064331301
Astrocytes I	Bisque	0.161297990904737
Astrocytes I	Bisque	0.123730231748781
Astrocytes I	Bisque	0.13328601527845
Astrocytes I	Bisque	0.168032051323706
Astrocytes I	Bisque	0.15648674716115302
Astrocytes I	Bisque	0.16406962071283201
Astrocytes I	Bisque	0.16843490901441102
Astrocytes I	Bisque	0.1381464384483
Astrocytes I	Bisque	0.142331950074622
Astrocytes I	Bisque	0.169573900295479
Astrocytes I	Bisque	0.161779151979682
Astrocytes I	Bisque	0.0852210040830152
Astrocytes I	Bisque	0.17339760665198697
Astrocytes I	Bisque	0.145780579031401
Astrocytes I	Bisque	0.172499840542575
Astrocytes I	Bisque	0.135961035602096
Astrocytes I	Bisque	0.143773427544534
Astrocytes I	Bisque	0.169571810287801
Astrocytes I	Bisque	0.14827961645473198
Astrocytes I	Bisque	0.158751670469798
Astrocytes I	Bisque	0.14967318423735598
Astrocytes I	Bisque	0.171477181569513
Astrocytes I	Bisque	0.152887725771734
Astrocytes I	Bisque	0.173465239987955
Astrocytes I	Bisque	0.16402608251043502
Astrocytes I	Bisque	0.14203436785169699
Astrocytes I	Bisque	0.169099295615389
Astrocytes I	Bisque	0.155104430286459
Astrocytes I	Bisque	0.12392427333541801
Astrocytes I	Bisque	0.160544422854725
Astrocytes I	Bisque	0.10720887284998801
Astrocytes I	Bisque	0.136249328325784
Astrocytes I	Bisque	0.171945213935707
Astrocytes I	Bisque	0.12315732656405098
Astrocytes I	Bisque	0.184876769817555
Astrocytes I	Bisque	0.123182063969125
Astrocytes I	Bisque	0.126689969239651
Astrocytes I	Bisque	0.167189514281776
Astrocytes I	Bisque	0.10019194369621501
Astrocytes I	Bisque	0.11777869495813198
Astrocytes I	Bisque	0.102625798339636
Astrocytes I	Bisque	0.17288841457590398
Astrocytes I	Bisque	0.110873077833825
Astrocytes I	Bisque	0.101759009208046
Astrocytes I	Bisque	0.17127762054593398
Astrocytes I	Bisque	0.13270536930536
Astrocytes I	Bisque	0.17344789754624199
Astrocytes I	Bisque	0.184101550002434
Astrocytes I	Bisque	0.17156469392333198
Astrocytes I	Bisque	0.155182786816936
Astrocytes I	Bisque	0.0101400628743865
Astrocytes I	Bisque	0.0796535088467229
Astrocytes I	Bisque	0.0692181057748592
Astrocytes I	Bisque	0.174303426612193
Astrocytes I	Bisque	0.0243473822976257
Astrocytes I	Bisque	0.16387970127213
Astrocytes I	Bisque	0.137116867050217
Astrocytes I	Bisque	0.16463954569493802
Astrocytes I	Bisque	0.17444780750202302
Astrocytes I	Bisque	0.164993909748801
Astrocytes I	Bisque	0.0635900682244015
Astrocytes I	Bisque	0.178719961639008
Astrocytes I	Bisque	0.0893489630438328
Astrocytes I	Bisque	0.156442638882607
Astrocytes I	Bisque	0.173712941784561
Astrocytes I	Bisque	0.15216863880367298
Astrocytes I	Bisque	0.15827885074294598
Astrocytes I	Bisque	0.158501179445106
Astrocytes I	Bisque	0.0
Astrocytes I	Bisque	0.118143861033034
Astrocytes I	Bisque	0.159471648180587
Astrocytes I	Bisque	0.121616807722465
Astrocytes I	Bisque	0.0440181302323284
Astrocytes I	Bisque	0.17049682811679198
Astrocytes I	Bisque	0.171271493546528
Astrocytes I	Bisque	0.18154386372434697
Astrocytes I	Bisque	0.16830324862802598
Astrocytes I	Bisque	0.13690476482928998
Astrocytes I	Bisque	0.126924522104984
Astrocytes I	Bisque	0.177855328813807
Astrocytes I	Bisque	0.12941588481448102
Astrocytes I	Bisque	0.0893939668141292
Astrocytes I	Bisque	0.17255054879354403
Astrocytes I	Bisque	0.174047366099701
Astrocytes I	Bisque	0.156459691420237
Astrocytes I	Bisque	0.17367903295394901
Astrocytes I	Bisque	0.134662889893474
Astrocytes I	Bisque	0.17224970003975398
Astrocytes I	Bisque	0.10738696601725599
Astrocytes I	Bisque	0.16572902095638098
Astrocytes I	Bisque	0.17569716935442
Astrocytes I	Bisque	0.18094954616220002
Astrocytes I	Bisque	0.16592520189876
Astrocytes I	Bisque	0.0337101305241777
Astrocytes I	Bisque	0.167369964348254
Astrocytes I	Bisque	0.17388399329041002
Astrocytes I	Bisque	0.0606387206707757
Astrocytes I	Bisque	0.155023475204985
Astrocytes I	Bisque	0.11304262111306099
Astrocytes I	Bisque	0.11100510224505801
Astrocytes I	Bisque	0.150239901331428
Astrocytes I	Bisque	0.159671238248409
Astrocytes I	Bisque	0.171145887408786
Astrocytes I	Bisque	0.0918833616379745
Astrocytes I	Bisque	0.0961497754299724
Astrocytes I	Bisque	0.0595827737109376
Astrocytes I	Bisque	0.15712404434965302
Astrocytes I	Bisque	0.15351381667565803
Astrocytes I	Bisque	0.173383216605985
Astrocytes I	Bisque	0.147306540483823
Astrocytes I	Bisque	0.11855150729944401
Astrocytes I	Bisque	0.11719089722450302
Astrocytes I	Bisque	0.0932413712413159
Astrocytes I	Bisque	0.168238455832307
Astrocytes I	Bisque	0.173868587552399
Astrocytes I	Bisque	0.16423281861283098
Astrocytes I	Bisque	0.17705738236802002
Astrocytes I	Bisque	0.104799850596349
Astrocytes I	Bisque	0.171421819803986
Astrocytes I	Bisque	0.17507411707562498
Astrocytes I	Bisque	0.125985713744969
Astrocytes I	Bisque	0.173356256888793
Astrocytes I	Bisque	0.131510360272276
Astrocytes I	Bisque	0.16788838566210298
Astrocytes I	Bisque	0.10665872218388099
Astrocytes I	Bisque	0.160008520900788
Astrocytes I	Bisque	0.173151750060285
Astrocytes I	Bisque	0.0972138654849485
Astrocytes I	Bisque	0.13961720669510003
Astrocytes I	Bisque	0.074055170616817
Astrocytes I	Bisque	0.17356568616989002
Astrocytes I	Bisque	0.171272202458741
Astrocytes I	Bisque	0.176450977953224
Astrocytes I	Bisque	0.159282569455423
Astrocytes I	Bisque	0.180400107697362
Astrocytes I	Bisque	0.122550769709785
Astrocytes I	Bisque	0.0636115787150419
Astrocytes I	Bisque	0.166571784771516
Astrocytes I	Bisque	0.16713850271008301
Astrocytes I	Bisque	0.17191290087263
Astrocytes I	Bisque	0.170706999203737
Astrocytes I	Bisque	0.17849909778466
Astrocytes I	Bisque	0.17001103125289702
Astrocytes I	Bisque	0.13229410514190101
Astrocytes I	Bisque	0.17045809944469
Astrocytes I	Bisque	0.17328542015572498
Astrocytes I	Bisque	0.128455837486641
Astrocytes I	Bisque	0.174067674074376
Astrocytes I	Bisque	0.101487994185475
Astrocytes I	Bisque	0.16798854526446302
Astrocytes I	Bisque	0.113792799245175
Astrocytes I	Bisque	0.176840442409409
Astrocytes I	Bisque	0.16676468977772801
Astrocytes I	Bisque	0.165204702267594
Astrocytes I	Bisque	0.169901462983962
Astrocytes I	Bisque	0.0724782127737644
Astrocytes I	Bisque	0.102270268256564
Astrocytes I	Bisque	0.17032473378360402
Astrocytes I	Bisque	0.071395366313259
Astrocytes I	Bisque	0.18531843403435896
Astrocytes I	Bisque	0.185158802464783
Astrocytes I	Bisque	0.171369676294995
Neurons II	Bisque	0.16526316724536402
Neurons II	Bisque	0.147375774114819
Neurons II	Bisque	0.162167729309947
Neurons II	Bisque	0.14453028816364002
Neurons II	Bisque	0.166206055972755
Neurons II	Bisque	0.16627454064679
Neurons II	Bisque	0.16638361636588903
Neurons II	Bisque	0.165823092369145
Neurons II	Bisque	0.151902211481909
Neurons II	Bisque	0.148196302444911
Neurons II	Bisque	0.163115701185945
Neurons II	Bisque	0.16686192430049698
Neurons II	Bisque	0.149548016404483
Neurons II	Bisque	0.150046901269428
Neurons II	Bisque	0.16540906873463002
Neurons II	Bisque	0.16028948112669
Neurons II	Bisque	0.15759572170834601
Neurons II	Bisque	0.16306652685658402
Neurons II	Bisque	0.16381903609207998
Neurons II	Bisque	0.165662226647875
Neurons II	Bisque	0.16381608473012102
Neurons II	Bisque	0.16731501126235998
Neurons II	Bisque	0.16572299435554097
Neurons II	Bisque	0.155801784699743
Neurons II	Bisque	0.161083737364849
Neurons II	Bisque	0.16620684565238097
Neurons II	Bisque	0.1566436442773
[truncated: 32,629 more rows]

## Sheet: figure4b
Neurons	Cognitive diagnostic category	Method
0.4993885233010197	4.0	Bisque
0.48785728255420796	1.0	Bisque
0.5183961065148543	1.0	Bisque
0.4481512602583968	2.0	Bisque
0.4640623765341898	1.0	Bisque
0.4116558275057726	1.0	Bisque
0.46229105169484863	5.0	Bisque
0.48550915164747377	4.0	Bisque
0.49898180941358333	1.0	Bisque
0.45912345465165805	2.0	Bisque
0.4594251462925182	4.0	Bisque
0.492113123991017	2.0	Bisque
0.5141429474835633	1.0	Bisque
0.46502587647807603	1.0	Bisque
0.498139499152381	3.0	Bisque
0.49395864122551725	2.0	Bisque
0.4751329984212994	2.0	Bisque
0.46960933414966183	3.0	Bisque
0.4335874499383354	2.0	Bisque
0.46257581374283957	2.0	Bisque
0.42711927124868115	1.0	Bisque
0.42817388752498164	1.0	Bisque
0.49033391216984945	1.0	Bisque
0.46796656477807774	1.0	Bisque
0.45199117564611757	1.0	Bisque
0.4893619064485691	1.0	Bisque
0.4605812645794855	2.0	Bisque
0.5061875114736366	1.0	Bisque
0.493135997654357	2.0	Bisque
0.4735100065926366	4.0	Bisque
0.46421763209529276	3.0	Bisque
0.4754383987797254	1.0	Bisque
0.4851343118954282	4.0	Bisque
0.46964480697515515	1.0	Bisque
0.45857143594517874	4.0	Bisque
0.4845736581172675	3.0	Bisque
0.4876567747642463	1.0	Bisque
0.4703135728305224	5.0	Bisque
0.5007513433278057	2.0	Bisque
0.49340823433243564	1.0	Bisque
0.43362056219210265	4.0	Bisque
0.5209636536826541	1.0	Bisque
0.4754074977230121	2.0	Bisque
0.45295923308810054	2.0	Bisque
0.5008084046625335	1.0	Bisque
0.4761299000981868	1.0	Bisque
0.47593507865497986	1.0	Bisque
0.47053140490005957	4.0	Bisque
0.45801650078366807	3.0	Bisque
0.48148267061188227	1.0	Bisque
0.4499058918224927	2.0	Bisque
0.4122382621458502	1.0	Bisque
0.46858689578911716	4.0	Bisque
0.5143191169282207	4.0	Bisque
0.4766927870529576	4.0	Bisque
0.47481047510845364	5.0	Bisque
0.5236786154839101	1.0	Bisque
0.4608541253152572	1.0	Bisque
0.4838322549854512	4.0	Bisque
0.4633448857681009	4.0	Bisque
0.4366554058494825	1.0	Bisque
0.5043848276790587	1.0	Bisque
0.519879078029548	2.0	Bisque
0.4722711080553665	1.0	Bisque
0.4995931414643793	2.0	Bisque
0.4777194564018624	4.0	Bisque
0.52354874816175	1.0	Bisque
0.4319428725939121	1.0	Bisque
0.4910827213920813	4.0	Bisque
0.4324992512168834	4.0	Bisque
0.5039238631957423	1.0	Bisque
0.5090417519565388	4.0	Bisque
0.4875875848631784	5.0	Bisque
0.48959449859612947	2.0	Bisque
0.4941176481722768	4.0	Bisque
0.46243224831236107	4.0	Bisque
0.48949183379487005	4.0	Bisque
0.4535390960385587	1.0	Bisque
0.46705929690592474	2.0	Bisque
0.4549076140461297	5.0	Bisque
0.4603679676869516	4.0	Bisque
0.43924753176806625	4.0	Bisque
0.5027146065207146	2.0	Bisque
0.4434123822394654	3.0	Bisque
0.4880294263333563	1.0	Bisque
0.46069007050846633	4.0	Bisque
0.5007773306642672	2.0	Bisque
0.4668116861274322	2.0	Bisque
0.4770012304209996	2.0	Bisque
0.47510082321019276	2.0	Bisque
0.4974142239621851	4.0	Bisque
0.48367469869550095	1.0	Bisque
0.41541207616518144	2.0	Bisque
0.48008366350951137	2.0	Bisque
0.4357801964355847	2.0	Bisque
0.45453038304485716	4.0	Bisque
0.4679484025652669	4.0	Bisque
0.4775341312427423	4.0	Bisque
0.5018129054073314	4.0	Bisque
0.5158887415846408	1.0	Bisque
0.45336275866918585	2.0	Bisque
0.5050179065958138	4.0	Bisque
0.4567728663507507	4.0	Bisque
0.48236526721525885	4.0	Bisque
0.4791661221436559	2.0	Bisque
0.5047900699482546	1.0	Bisque
0.47603842588434103	4.0	Bisque
0.45603363966033716	4.0	Bisque
0.484162615507585	1.0	Bisque
0.39913235077764136	2.0	Bisque
0.4670872074660262	2.0	Bisque
0.48537943390230426	4.0	Bisque
0.46423260990613896	2.0	Bisque
0.4220289644686714	4.0	Bisque
0.48747661107995827	4.0	Bisque
0.4783924076996458	1.0	Bisque
0.4414666255860233	4.0	Bisque
0.47803815248340115	4.0	Bisque
0.4064854945797633	5.0	Bisque
0.4182950488518646	2.0	Bisque
0.47526535250912916	4.0	Bisque
0.4934161085902185	2.0	Bisque
0.4928140732032495	2.0	Bisque
0.436787780292494	1.0	Bisque
0.4652194584490265	1.0	Bisque
0.4657428185955787	1.0	Bisque
0.5136695373599408	2.0	Bisque
0.42824873601462893	1.0	Bisque
0.4389749856231661	5.0	Bisque
0.47241415121520103	1.0	Bisque
0.4891644835227855	2.0	Bisque
0.4622777782789049	1.0	Bisque
0.4831626193916847	4.0	Bisque
0.44187257603859015	2.0	Bisque
0.4972159950525113	1.0	Bisque
0.44861557068621666	2.0	Bisque
0.4751089334281346	1.0	Bisque
0.5368090758818248	4.0	Bisque
0.4830109746404507	4.0	Bisque
0.45643527665135614	2.0	Bisque
0.4664658059176908	4.0	Bisque
0.494249995872237	4.0	Bisque
0.46948623767464187	1.0	Bisque
0.4849722619792785	1.0	Bisque
0.43903689628840115	4.0	Bisque
0.4730224998859955	2.0	Bisque
0.480130442748962	1.0	Bisque
0.45056250377974677	1.0	Bisque
0.45092344733467216	5.0	Bisque
0.4393428018463519	2.0	Bisque
0.4710298457301671	4.0	Bisque
0.4307937476946637	4.0	Bisque
0.43510712358731396	1.0	Bisque
0.5046538706093282	4.0	Bisque
0.49819906912521195	1.0	Bisque
0.47755200919903645	5.0	Bisque
0.4371668166762289	2.0	Bisque
0.45334843601527564	4.0	Bisque
0.48367412909261104	2.0	Bisque
0.42253403226893405	4.0	Bisque
0.4183820537876449	2.0	Bisque
0.4656222800326927	1.0	Bisque
0.47902597963522847	3.0	Bisque
0.5088203829086962	4.0	Bisque
0.4501603723492067	4.0	Bisque
0.4799762090550573	4.0	Bisque
0.4302369264864687	1.0	Bisque
0.4798423817920724	4.0	Bisque
0.4600595145412507	1.0	Bisque
0.4704308472718122	4.0	Bisque
0.46955092442232754	4.0	Bisque
0.5030855761779697	2.0	Bisque
0.44806711288406587	1.0	Bisque
0.5103479527065784	5.0	Bisque
0.4750231075581729	1.0	Bisque
0.4745362878881716	1.0	Bisque
0.47717543795299044	2.0	Bisque
0.42386742985847636	2.0	Bisque
0.5044792485113836	2.0	Bisque
0.43768779950327796	1.0	Bisque
0.4680782310111106	5.0	Bisque
0.47879394609289344	1.0	Bisque
0.4309147085789989	2.0	Bisque
0.4894998837784706	1.0	Bisque
0.4786290586466717	4.0	Bisque
0.47362367901088964	2.0	Bisque
0.45727178059494483	4.0	Bisque
0.43734076540144373	4.0	Bisque
0.44096422996084533	1.0	Bisque
0.40996186810906293	1.0	Bisque
0.4470658250196061	4.0	Bisque
0.49044298261872343	2.0	Bisque
0.47104053705633503	4.0	Bisque
0.5268442998135682	4.0	Bisque
0.45315191381110675	1.0	Bisque
0.4917220315177227	4.0	Bisque
0.45972056082884893	2.0	Bisque
0.461684529536677	1.0	Bisque
0.4579722509484052	4.0	Bisque
0.4516393850082234	4.0	Bisque
0.4724380757666254	4.0	Bisque
0.44007104515931417	4.0	Bisque
0.4795309509951054	1.0	Bisque
0.508712961793692	4.0	Bisque
0.4662250704867649	4.0	Bisque
0.4498805599425385	2.0	Bisque
0.4745937430156132	4.0	Bisque
0.44866921356937534	2.0	Bisque
0.4840979105095881	2.0	Bisque
0.5222389464902902	1.0	Bisque
0.4857199526594857	1.0	Bisque
0.43216122492684	5.0	Bisque
0.47167131096672266	1.0	Bisque
0.4075517055130347	5.0	Bisque
0.5060747745529549	4.0	Bisque
0.4769359917207657	4.0	Bisque
0.49232022369799383	1.0	Bisque
0.4623672093243131	1.0	Bisque
0.49872265935812293	2.0	Bisque
0.48113701573825063	4.0	Bisque
0.43464208624287337	5.0	Bisque
0.49257329515263143	2.0	Bisque
0.44931772977828144	1.0	Bisque
0.45694670956066336	5.0	Bisque
0.46819244527752446	4.0	Bisque
0.42997157210872594	2.0	Bisque
0.5001007711917288	2.0	Bisque
0.4744498626549371	4.0	Bisque
0.43948232416318117	4.0	Bisque
0.5004993649279231	1.0	Bisque
0.49418125355070225	2.0	Bisque
0.45392190750693917	2.0	Bisque
0.4830334618691071	1.0	Bisque
0.5085384219391272	1.0	Bisque
0.4336635044315864	4.0	Bisque
0.438619678890609	4.0	Bisque
0.4670302565248161	1.0	Bisque
0.4565901975649285	2.0	Bisque
0.4528836766194524	4.0	Bisque
0.4466640710025797	4.0	Bisque
0.4660711716948063	2.0	Bisque
0.4828528147263075	2.0	Bisque
0.5057990464060215	1.0	Bisque
0.4984023538775587	2.0	Bisque
0.46213419779896703	1.0	Bisque
0.45422171734842803	4.0	Bisque
0.4440804500070839	4.0	Bisque
0.48159540959965413	2.0	Bisque
0.4201894768516401	4.0	Bisque
0.4507715365290695	4.0	Bisque
0.5126372328703435	1.0	Bisque
0.4078015328987759	4.0	Bisque
0.41101848387472567	2.0	Bisque
0.4902483590190058	4.0	Bisque
0.5125817739937624	1.0	Bisque
0.4809939273178063	4.0	Bisque
0.47447842012725167	1.0	Bisque
0.49769978254861647	4.0	Bisque
0.41877156987715675	4.0	Bisque
0.5220023474308413	2.0	Bisque
0.5107837321447619	2.0	Bisque
0.47452923441812045	4.0	Bisque
0.47957972351302	2.0	Bisque
0.44981632513365993	4.0	Bisque
0.43306071930165246	2.0	Bisque
0.4950172477889711	5.0	Bisque
0.5035440273667807	4.0	Bisque
0.46366650826538464	2.0	Bisque
0.4767253301083618	1.0	Bisque
0.48217449846859745	4.0	Bisque
0.4611548095457617	2.0	Bisque
0.46589471129005944	4.0	Bisque
0.45417140105006476	4.0	Bisque
0.4812059523072705	1.0	Bisque
0.46737351053279835	1.0	Bisque
0.4766958738119326	1.0	Bisque
0.4722473367530485	1.0	Bisque
0.4289925153021362	1.0	Bisque
0.4251442642656794	1.0	Bisque
0.4772593717597525	2.0	Bisque
0.47070732184501873	1.0	Bisque
0.42320936242388724	4.0	Bisque
0.5095797746130404	2.0	Bisque
0.5236086242667854	1.0	Bisque
0.4549890784389943	4.0	Bisque
0.49621284256002096	2.0	Bisque
0.4728528149493371	1.0	Bisque
0.39068898296359467	2.0	Bisque
0.43043424878065956	2.0	Bisque
0.4936723934706122	2.0	Bisque
0.4398759607970843	3.0	Bisque
0.43669708472897206	2.0	Bisque
0.4987132619046761	4.0	Bisque
0.5020277052308065	2.0	Bisque
0.46466049203037296	1.0	Bisque
0.47864730231770636	4.0	Bisque
0.5209033515220706	1.0	Bisque
0.4537624172409966	1.0	Bisque
0.4784223659849314	4.0	Bisque
0.4130533843575303	4.0	Bisque
0.4703214433185505	1.0	Bisque
0.4772127162799084	5.0	Bisque
0.4799781370788435	4.0	Bisque
0.4544396565240903	2.0	Bisque
0.535636736960375	4.0	Bisque
0.4461635022773232	4.0	Bisque
0.474017596045255	4.0	Bisque
0.49356165380127603	1.0	Bisque
0.4841949566824866	2.0	Bisque
0.46081652578073495	4.0	Bisque
0.4896392482080841	1.0	Bisque
0.43765416055042095	4.0	Bisque
0.4275995405067518	1.0	Bisque
0.5182921381064646	1.0	Bisque
0.45040403026980413	1.0	Bisque
0.44435968130681325	1.0	Bisque
0.4373363541132274	4.0	Bisque
0.5133266668580465	1.0	Bisque
0.4580997504507274	4.0	Bisque
0.4629204344777756	4.0	Bisque
0.4686824810174993	4.0	Bisque
0.4711696060057576	2.0	Bisque
0.4802931699518403	4.0	Bisque
0.4915834908217906	4.0	Bisque
0.4943176870204087	5.0	Bisque
0.4884556153482199	4.0	Bisque
0.4242306337994444	2.0	Bisque
0.5263039003186306	1.0	Bisque
0.4465479039686584	4.0	Bisque
0.48222669216045516	2.0	Bisque
0.4933577854995278	1.0	Bisque
0.4705302525117486	4.0	Bisque
0.5161789058629639	2.0	Bisque
0.42685896804215673	4.0	Bisque
0.4655739224892926	4.0	Bisque
0.43643535096367664	4.0	Bisque
0.46364751805555277	4.0	Bisque
0.47102924509552635	2.0	Bisque
0.4281770601376779	1.0	Bisque
0.4151793661884182	2.0	Bisque
0.4787760010237901	4.0	Bisque
0.45011062762693616	4.0	Bisque
0.438383840070256	4.0	Bisque
0.4600808451015125	2.0	Bisque
0.43643181925788993	2.0	Bisque
0.4686127634092619	4.0	Bisque
0.4837207294278178	2.0	Bisque
0.4527202471315125	1.0	Bisque
0.46092573658919533	1.0	Bisque
0.4572486762126492	2.0	Bisque
0.44728107319166327	4.0	Bisque
0.5085771832624414	1.0	Bisque
0.46311716744502035	2.0	Bisque
0.4214768171836881	4.0	Bisque
0.47690996823374115	4.0	Bisque
0.46314481237369753	4.0	Bisque
0.5001430745808905	1.0	Bisque
0.435204506430824	4.0	Bisque
0.465891635550733	4.0	Bisque
0.4436538091112434	2.0	Bisque
0.43705322721684287	4.0	Bisque
0.48347875789214223	4.0	Bisque
0.5081119073193474	1.0	Bisque
0.4579411281205487	4.0	Bisque
0.44419717111983065	1.0	Bisque
0.4750619923045978	2.0	Bisque
0.4787725799614323	2.0	Bisque
0.4902154608158721	1.0	Bisque
0.5077137372912716	4.0	Bisque
0.49247891203336824	1.0	Bisque
0.43262438634543093	4.0	Bisque
0.4213343952375993	1.0	Bisque
0.44270906517454944	4.0	Bisque
0.4549477460707618	5.0	Bisque
0.43909413364788435	2.0	Bisque
0.4851990045629319	1.0	Bisque
0.4746813380575911	2.0	Bisque
0.4855644564258481	4.0	Bisque
0.45174587359358004	2.0	Bisque
0.4859381196444654	2.0	Bisque
0.485508869750437	4.0	Bisque
0.4440090666325768	1.0	Bisque
0.45523923006882683	2.0	Bisque
0.4290044948182931	2.0	Bisque
0.41489230256840975	4.0	Bisque
0.49784779896983	1.0	Bisque
0.5207727735948594	4.0	Bisque
0.46939623625225757	2.0	Bisque
0.4481580044394387	1.0	Bisque
0.477851372006063	1.0	Bisque
0.4535858319553327	1.0	Bisque
0.511599675707069	4.0	Bisque
0.48269704362046234	2.0	Bisque
0.47964849795679393	4.0	Bisque
0.47597436961084494	1.0	Bisque
0.42634221657178156	4.0	Bisque
0.4763729407780137	1.0	Bisque
0.5161211842587925	1.0	Bisque
0.47431752293619117	1.0	Bisque
0.48876677986864064	1.0	Bisque
0.48375274940172586	4.0	Bisque
0.522785806264572	1.0	Bisque
0.4921179686326533	4.0	Bisque
0.47289832660370146	1.0	Bisque
0.43444289221480736	4.0	Bisque
0.4634919133390327	4.0	Bisque
0.452480064429536	2.0	Bisque
0.43353461262216236	1.0	Bisque
0.46620164888006876	2.0	Bisque
0.43821453703870417	4.0	Bisque
0.4798951364934825	1.0	Bisque
0.46620687761532803	5.0	Bisque
0.4288234994196682	4.0	Bisque
0.4947602917911978	1.0	Bisque
0.4436934548230629	5.0	Bisque
0.4528923380760108	2.0	Bisque
0.4199855075960871	4.0	Bisque
0.4668061114040931	2.0	Bisque
0.48358413498568387	1.0	Bisque
0.4490214580161217	4.0	Bisque
0.4526427613091963	4.0	Bisque
0.4370109342636098	4.0	Bisque
0.502471164096192	2.0	Bisque
0.46345492493623314	5.0	Bisque
0.47200565260101507	1.0	Bisque
0.474366189278891	1.0	Bisque
0.41320080724991054	4.0	Bisque
0.46741213839403645	2.0	Bisque
0.4794518227217918	4.0	Bisque
0.4597110052512149	1.0	Bisque
0.4708612160633596	2.0	Bisque
0.4505848070677074	1.0	Bisque
0.44522982335314004	4.0	Bisque
0.47404237697260143	4.0	Bisque
0.5020166339522086	1.0	Bisque
0.46391418457757144	3.0	Bisque
0.4511505427179474	4.0	Bisque
0.4920346421508087	1.0	Bisque
0.48029867534504883	1.0	Bisque
0.428133286087435	4.0	Bisque
0.4226086684287347	4.0	Bisque
0.5121238742826572	4.0	Bisque
0.5080246348014132	1.0	Bisque
0.5047986149793539	2.0	Bisque
0.4884821525791364	1.0	Bisque
0.4646327061432185	4.0	Bisque
0.471159787195476	1.0	Bisque
0.4668972867875397	2.0	Bisque
0.45678281001553367	1.0	Bisque
0.44824133756289586	1.0	Bisque
0.4685888178545702	1.0	Bisque
0.4263271055846331	1.0	Bisque
0.4531044277034941	1.0	Bisque
0.4782221990416417	4.0	Bisque
0.45598708062038845	1.0	Bisque
0.4590465917918718	2.0	Bisque
0.42084824718596353	4.0	Bisque
0.4417031421930301	1.0	Bisque
0.4498042833823319	1.0	Bisque
0.46410520322242826	2.0	Bisque
0.4734968382953221	1.0	Bisque
0.5349527328738648	2.0	Bisque
0.4619561305411498	1.0	Bisque
0.44278323603749103	2.0	Bisque
0.4802749788964363	2.0	Bisque
0.4515648331728658	4.0	Bisque
0.42201428581354883	4.0	Bisque
0.437593924190014	1.0	Bisque
0.4621870434179632	4.0	Bisque
0.5096782875647259	2.0	Bisque
0.4552782953951752	2.0	Bisque
0.4661269970951768	1.0	Bisque
0.5204133027808144	2.0	Bisque
0.43750949993276744	1.0	Bisque
0.4617525058984117	4.0	Bisque
0.4587975827282384	2.0	Bisque
0.4730698312002275	1.0	Bisque
0.47342184315565755	2.0	Bisque
0.45151921506125337	5.0	Bisque
0.44275792057343555	1.0	Bisque
0.5022632944763813	1.0	Bisque
0.45588845049139826	4.0	Bisque
0.4410575504087723	4.0	Bisque
0.45703918379114916	4.0	Bisque
0.4185289137417857	4.0	Bisque
0.4546992574071925	4.0	Bisque
0.4919040281560567	4.0	Bisque
0.4329899575734969	5.0	Bisque
0.44337455988377733	4.0	Bisque
0.4449140088425574	2.0	Bisque
0.44382263654688675	4.0	Bisque
0.4825397252569583	1.0	Bisque
0.4138117082237136	4.0	Bisque
0.43404709692336796	4.0	Bisque
0.41436794118546805	2.0	Bisque
0.5013882996601818	1.0	Bisque
0.4165598068322993	4.0	Bisque
0.415265181021086	4.0	Bisque
0.5192324345939769	1.0	Bisque
0.41916435372581407	4.0	Bisque
0.49591180534585705	1.0	Bisque
0.47117363921247496	4.0	Bisque
0.5255207348206047	1.0	Bisque
0.4658788469999415	2.0	Bisque
0.3980143544550283	2.0	Bisque
0.446207110101065	5.0	Bisque
0.4320333565161536	4.0	Bisque
0.501972046733021	1.0	Bisque
0.4168861766424592	4.0	Bisque
0.4507199042560681	4.0	Bisque
0.47955286390328666	5.0	Bisque
0.45930250668728095	4.0	Bisque
0.4749344074055058	4.0	Bisque
0.491757450663469	2.0	Bisque
0.4292113982511079	1.0	Bisque
0.4634528410435615	4.0	Bisque
0.4578575492238946	4.0	Bisque
0.514868002039862	2.0	Bisque
0.4909484497508009	1.0	Bisque
0.4614032535172604	4.0	Bisque
0.49934388679972386	3.0	Bisque
0.505399844289622	4.0	Bisque
0.4100694359111008	2.0	Bisque
0.4656583723811635	5.0	Bisque
0.5043847947443026	4.0	Bisque
0.4689377539641776	5.0	Bisque
0.41821807392707416	2.0	Bisque
0.5187748521584389	1.0	Bisque
0.4777715745913499	2.0	Bisque
0.48308061327735086	1.0	Bisque
0.4873908966833522	4.0	Bisque
0.47573603311551493	2.0	Bisque
0.4749310458494533	2.0	Bisque
0.4325652564091358	2.0	Bisque
0.45553913263875556	2.0	Bisque
0.462868520736881	1.0	Bisque
0.4948334557503495	2.0	Bisque
0.5022226742786675	1.0	Bisque
0.48188638185669713	5.0	Bisque
0.48566343165041453	4.0	Bisque
0.4651078609360703	2.0	Bisque
0.46419848193857527	1.0	Bisque
0.4990622051010196	1.0	Bisque
0.5115165231959289	1.0	Bisque
0.4767900925524321	1.0	Bisque
0.5068080267168439	1.0	Bisque
0.4197132607287266	2.0	Bisque
0.4637961625005514	1.0	Bisque
0.4959779432762917	1.0	Bisque
0.4314574946592609	1.0	Bisque
0.5017329167598801	2.0	Bisque
0.4559897816327595	4.0	Bisque
0.4638554879793605	4.0	Bisque
0.4718549314015613	5.0	Bisque
0.501867335748442	2.0	Bisque
0.5143838582401337	4.0	Bisque
0.4343602104573448	2.0	Bisque
0.4437379405507735	2.0	Bisque
0.44511276826278373	2.0	Bisque
0.5000613425039098	4.0	Bisque
0.48949079666011736	2.0	Bisque
0.4924150763837347	2.0	Bisque
0.48887194860967575	4.0	Bisque
0.4526567399268353	1.0	Bisque
0.4773189935008652	4.0	Bisque
0.4660183681877265	1.0	Bisque
0.477905219653689	1.0	Bisque
0.4924884324342698	5.0	Bisque
0.4994017128431138	1.0	Bisque
0.502742568392223	2.0	Bisque
0.46410770563505477	2.0	Bisque
0.4795309148954503	1.0	Bisque
0.4494354720332137	1.0	Bisque
0.44448519488976446	1.0	Bisque
0.4920172724669413	4.0	Bisque
0.4757431910655219	5.0	Bisque
0.5061411283871633	2.0	Bisque
0.4377296548273231	4.0	Bisque
0.4974483172377673	2.0	Bisque
0.4967621895277621	5.0	Bisque
0.45737335687367664	4.0	Bisque
0.48828703876063995	4.0	Bisque
0.4445099570801162	4.0	Bisque
0.5014524024931009	2.0	Bisque
0.4996266687828039	4.0	Bisque
0.48307135572070686	1.0	Bisque
0.5064458857953751	1.0	Bisque
0.42570290012235934	4.0	Bisque
0.46826863325881923	2.0	Bisque
0.43029310767552476	1.0	Bisque
0.4691026529700134	4.0	Bisque
0.4424597950927157	4.0	Bisque
0.48280428738126646	1.0	Bisque
0.480485101303882	1.0	Bisque
0.48481651139255677	2.0	Bisque
0.4889645899915128	2.0	Bisque
0.48012483561319974	1.0	Bisque
0.4809829847873602	4.0	Bisque
0.4399081919786807	4.0	Bisque
0.4641121759664463	4.0	Bisque
0.45503710789990653	2.0	Bisque
0.4502371360493225	4.0	Bisque
0.46822708918356004	1.0	Bisque
0.46229326194755355	1.0	Bisque
0.47898426368747143	4.0	Bisque
0.499989776905647	1.0	Bisque
0.49529170940035394	1.0	Bisque
0.48100435703717	4.0	Bisque
0.4358487882941295	1.0	Bisque
0.43883202700191015	4.0	Bisque
0.51143604453732	2.0	Bisque
0.43966156247835225	4.0	Bisque
0.40624473738235845	1.0	Bisque
0.44474342302888453	4.0	Bisque
0.4836666610875111	2.0	Bisque
0.3879464759242775	4.0	MuSiC
0.3794207247635499	1.0	MuSiC
0.3974326311232636	1.0	MuSiC
0.27615644114281673	2.0	MuSiC
0.33127296250945143	1.0	MuSiC
0.151880000491809	1.0	MuSiC
0.235075312532948	5.0	MuSiC
0.30435771620554364	4.0	MuSiC
0.38733962236726155	1.0	MuSiC
0.20444287579753379	2.0	MuSiC
0.21955900979178275	4.0	MuSiC
0.3490966966080357	2.0	MuSiC
0.4397044497685275	1.0	MuSiC
0.23390704023649508	1.0	MuSiC
0.3476438591132297	3.0	MuSiC
0.3541479561311044	2.0	MuSiC
0.3412343857472669	2.0	MuSiC
0.2236117953293518	3.0	MuSiC
0.10237975500240691	2.0	MuSiC
0.1528149368373857	2.0	MuSiC
0.07001038348559782	1.0	MuSiC
0.16864456925538782	1.0	MuSiC
0.3638078881712567	1.0	MuSiC
0.23564197719728391	1.0	MuSiC
0.1764934905437014	1.0	MuSiC
0.3159447290560991	1.0	MuSiC
0.25072633224472207	2.0	MuSiC
0.3719991405465379	1.0	MuSiC
0.38797903240663273	2.0	MuSiC
0.24567408958473558	4.0	MuSiC
0.3384059250334847	3.0	MuSiC
0.2771851558542129	1.0	MuSiC
0.31178636593758025	4.0	MuSiC
0.3369934452181612	1.0	MuSiC
0.2216684850298243	4.0	MuSiC
0.32812228166049706	3.0	MuSiC
0.3846127446377293	1.0	MuSiC
0.33630150081768945	5.0	MuSiC
0.3967300959840495	2.0	MuSiC
0.3177063610787453	1.0	MuSiC
0.19962442063360866	4.0	MuSiC
0.4263599070333734	1.0	MuSiC
0.28580205818717325	2.0	MuSiC
0.188929741110766	2.0	MuSiC
0.3317804099205936	1.0	MuSiC
0.17171886970761605	1.0	MuSiC
0.26691884551110057	1.0	MuSiC
0.2335230903214119	4.0	MuSiC
0.14868059516585827	3.0	MuSiC
0.28855485965029204	1.0	MuSiC
0.1512794625820428	2.0	MuSiC
0.13632611651545598	1.0	MuSiC
0.19782722783042983	4.0	MuSiC
0.42830709710668685	4.0	MuSiC
0.3735887757511746	4.0	MuSiC
0.2927806412627335	5.0	MuSiC
0.5080101186341481	1.0	MuSiC
0.2362678018748678	1.0	MuSiC
0.3838766892297744	4.0	MuSiC
0.19045407259461747	4.0	MuSiC
0.1372420513450752	1.0	MuSiC
0.354943758122878	1.0	MuSiC
0.42870043637357846	2.0	MuSiC
0.30924508651762744	1.0	MuSiC
0.3443617803334669	2.0	MuSiC
0.28718829291391224	4.0	MuSiC
0.48183743657656325	1.0	MuSiC
0.1439893719535324	1.0	MuSiC
0.3381007471989016	4.0	MuSiC
0.27414640505779303	4.0	MuSiC
0.36764029706852547	1.0	MuSiC
0.41399555854245446	4.0	MuSiC
0.2933612428728175	5.0	MuSiC
0.36671965226029707	2.0	MuSiC
0.37174836291707963	4.0	MuSiC
0.22897688456381937	4.0	MuSiC
0.3088125594667251	4.0	MuSiC
0.2611101887399077	1.0	MuSiC
0.2675299087211538	2.0	MuSiC
0.19378563419396275	5.0	MuSiC
0.19902887794407742	4.0	MuSiC
0.1337784615224856	4.0	MuSiC
0.36349154886271084	2.0	MuSiC
0.13537951321283054	3.0	MuSiC
0.2533030370984986	1.0	MuSiC
0.2746323086236436	4.0	MuSiC
0.38300372156490176	2.0	MuSiC
0.2096803867347089	2.0	MuSiC
0.26987795410971976	2.0	MuSiC
0.20735305543187882	2.0	MuSiC
0.3981043449462521	4.0	MuSiC
0.28298745227945526	1.0	MuSiC
0.0627420342269581	2.0	MuSiC
0.35609382787512606	2.0	MuSiC
0.10085346528991469	2.0	MuSiC
0.22472725211755176	4.0	MuSiC
0.35215396479907984	4.0	MuSiC
0.3215732846877367	4.0	MuSiC
0.4243900540486398	4.0	MuSiC
0.3995162424545263	1.0	MuSiC
0.20267469463384055	2.0	MuSiC
0.36185474812834617	4.0	MuSiC
0.21034958940186793	4.0	MuSiC
0.2742158658363547	4.0	MuSiC
0.306384859270711	2.0	MuSiC
0.38409010709807423	1.0	MuSiC
0.3026460123431023	4.0	MuSiC
0.11961845823244824	4.0	MuSiC
0.3131537812511399	1.0	MuSiC
0.000211871399595603	2.0	MuSiC
0.2489246244812531	2.0	MuSiC
0.28072708235821947	4.0	MuSiC
0.21888647474077033	2.0	MuSiC
0.10439330164893401	4.0	MuSiC
0.3141230191070042	4.0	MuSiC
0.2563792267147994	1.0	MuSiC
0.13575514319999177	4.0	MuSiC
0.26051823770168164	4.0	MuSiC
0.04134761119795021	5.0	MuSiC
0.173571400909414	2.0	MuSiC
0.30481573510734516	4.0	MuSiC
0.38080899017490316	2.0	MuSiC
0.3119255078287332	2.0	MuSiC
0.06865855700163741	1.0	MuSiC
0.21989845395850377	1.0	MuSiC
0.23837520894561726	1.0	MuSiC
0.46561329407736757	2.0	MuSiC
0.11086266831913304	1.0	MuSiC
0.08857022510545261	5.0	MuSiC
0.18255995523593885	1.0	MuSiC
0.3563770950233322	2.0	MuSiC
0.21088958020410473	1.0	MuSiC
0.27235022471386905	4.0	MuSiC
0.23635757900319618	2.0	MuSiC
0.3903815228877095	1.0	MuSiC
0.1413407389492179	2.0	MuSiC
0.33313310606209195	1.0	MuSiC
0.44120925785347737	4.0	MuSiC
0.25721803926461617	4.0	MuSiC
0.21774748346208586	2.0	MuSiC
0.27762089447006993	4.0	MuSiC
0.33419102422557595	4.0	MuSiC
0.16900125801998395	1.0	MuSiC
0.31470167212328254	1.0	MuSiC
0.16768370792293347	4.0	MuSiC
0.24105776994111272	2.0	MuSiC
0.32388219659743245	1.0	MuSiC
0.20819269095750098	1.0	MuSiC
0.19107991635537208	5.0	MuSiC
0.11442621181149713	2.0	MuSiC
0.2559264384164753	4.0	MuSiC
0.13384799441361153	4.0	MuSiC
0.24615477132095115	1.0	MuSiC
0.34745999807964784	4.0	MuSiC
0.33588929040006105	1.0	MuSiC
0.2753906545441424	5.0	MuSiC
0.22038313835949344	2.0	MuSiC
0.23629505080539645	4.0	MuSiC
0.324697043729536	2.0	MuSiC
0.04476576003453894	4.0	MuSiC
0.08386222835276225	2.0	MuSiC
0.24922445883921487	1.0	MuSiC
0.3749718646308739	3.0	MuSiC
0.32476163500925675	4.0	MuSiC
0.1683766116753339	4.0	MuSiC
0.31711925086444154	4.0	MuSiC
0.1645307636008039	1.0	MuSiC
0.3276772007393927	4.0	MuSiC
0.21835598235636705	1.0	MuSiC
0.3369158736973506	4.0	MuSiC
0.20120627008401998	4.0	MuSiC
0.3628281503508333	2.0	MuSiC
0.17273242617484846	1.0	MuSiC
0.3477118773872379	5.0	MuSiC
0.264456245101522	1.0	MuSiC
0.22127466001348453	1.0	MuSiC
0.27892034466581167	2.0	MuSiC
0.2576337132888857	2.0	MuSiC
0.35795634926683534	2.0	MuSiC
0.16027769810292342	1.0	MuSiC
0.29004048925589687	5.0	MuSiC
0.2904966992213741	1.0	MuSiC
0.12496826916443066	2.0	MuSiC
0.34590564730448464	1.0	MuSiC
0.29307967468563495	4.0	MuSiC
0.2747988486705011	2.0	MuSiC
0.23377846845897257	4.0	MuSiC
0.14924022113663518	4.0	MuSiC
0.16973612835781346	1.0	MuSiC
0.0524587961394673	1.0	MuSiC
0.1379912253907608	4.0	MuSiC
0.33143528058593497	2.0	MuSiC
0.25722418270597075	4.0	MuSiC
0.41912542175280465	4.0	MuSiC
0.24262031975428305	1.0	MuSiC
0.31758754677176043	4.0	MuSiC
0.2671140820806465	2.0	MuSiC
0.1926231161969697	1.0	MuSiC
0.19285461272702148	4.0	MuSiC
0.20723922392493113	4.0	MuSiC
0.22449534161655912	4.0	MuSiC
0.12338244027443632	4.0	MuSiC
0.29603076778051546	1.0	MuSiC
0.3451943416005329	4.0	MuSiC
0.2812217955760699	4.0	MuSiC
0.21146783737891436	2.0	MuSiC
0.2782181499596338	4.0	MuSiC
0.20095593911630474	2.0	MuSiC
0.24216071742292755	2.0	MuSiC
0.46541625096654754	1.0	MuSiC
0.25339727925477185	1.0	MuSiC
0.22820973921757717	5.0	MuSiC
0.31076079255560446	1.0	MuSiC
0.06188459677800671	5.0	MuSiC
0.3587155725940805	4.0	MuSiC
0.34374080212014124	4.0	MuSiC
0.3037586314248613	1.0	MuSiC
0.22521404824074898	1.0	MuSiC
0.32115025637091493	2.0	MuSiC
0.31842286507761625	4.0	MuSiC
0.14187060763253595	5.0	MuSiC
0.388790580549454	2.0	MuSiC
0.24366817685333916	1.0	MuSiC
0.20081113884679994	5.0	MuSiC
0.21343267185129897	4.0	MuSiC
0.09747368446498517	2.0	MuSiC
0.3239783913002347	2.0	MuSiC
0.24758888100879262	4.0	MuSiC
0.13367651421846952	4.0	MuSiC
0.3555007287745881	1.0	MuSiC
0.37475609042128766	2.0	MuSiC
0.1756093604190408	2.0	MuSiC
0.2748327781915371	1.0	MuSiC
0.41132692602360577	1.0	MuSiC
0.15482071018639085	4.0	MuSiC
0.20955293262106472	4.0	MuSiC
0.19885186055818654	1.0	MuSiC
0.2242461269995344	2.0	MuSiC
0.21327508913008558	4.0	MuSiC
0.1674544023968801	4.0	MuSiC
0.305360229986566	2.0	MuSiC
0.2985433779397725	2.0	MuSiC
0.3574660064604154	1.0	MuSiC
0.31172892455078394	2.0	MuSiC
0.24587896111979643	1.0	MuSiC
0.20750667426990796	4.0	MuSiC
0.14015375507265404	4.0	MuSiC
0.24830028315066824	2.0	MuSiC
0.12088897737433427	4.0	MuSiC
0.1868748670918632	4.0	MuSiC
0.3906287127167921	1.0	MuSiC
0.0997453627124001	4.0	MuSiC
0.12404212980789313	2.0	MuSiC
0.3306298102285853	4.0	MuSiC
0.38565115352267076	1.0	MuSiC
0.3258830187561101	4.0	MuSiC
0.24226055845898387	1.0	MuSiC
0.37491591003842656	4.0	MuSiC
0.150798535399097	4.0	MuSiC
0.4277843572663829	2.0	MuSiC
0.345630438355381	2.0	MuSiC
0.3004938969561337	4.0	MuSiC
0.31866592456768233	2.0	MuSiC
0.1959581954485585	4.0	MuSiC
0.14007524446537764	2.0	MuSiC
0.3575840181989246	5.0	MuSiC
0.3438272663380455	4.0	MuSiC
0.17591125904894483	2.0	MuSiC
0.272592994826276	1.0	MuSiC
0.2891268232501535	4.0	MuSiC
0.20378896203439098	2.0	MuSiC
0.22465777226992883	4.0	MuSiC
0.17242835087856578	4.0	MuSiC
0.28242701641444656	1.0	MuSiC
0.2448473473224615	1.0	MuSiC
0.2874539362579785	1.0	MuSiC
0.25175695014614297	1.0	MuSiC
0.159988815575425	1.0	MuSiC
0.09849399863187419	1.0	MuSiC
0.2974851079587959	2.0	MuSiC
0.22388794424322195	1.0	MuSiC
0.09749761478915502	4.0	MuSiC
0.42851162550741767	2.0	MuSiC
0.4656482887222034	1.0	MuSiC
0.2245786900260141	4.0	MuSiC
0.368469885870414	2.0	MuSiC
0.29881377118971497	1.0	MuSiC
0.07828221856388211	2.0	MuSiC
0.18486173795366642	2.0	MuSiC
0.3610508794755355	2.0	MuSiC
0.09043399171483316	3.0	MuSiC
0.09079386466813046	2.0	MuSiC
0.36391286408451173	4.0	MuSiC
0.3924744701242075	2.0	MuSiC
0.2534796119870918	1.0	MuSiC
0.2973141816850213	4.0	MuSiC
0.4515824674216636	1.0	MuSiC
0.2732745492446544	1.0	MuSiC
0.21068160889041912	4.0	MuSiC
0.0343799463435352	4.0	MuSiC
0.254719150764647	1.0	MuSiC
0.3280293423736538	5.0	MuSiC
0.3324763307414965	4.0	MuSiC
0.19022746599410895	2.0	MuSiC
0.47760153785036735	4.0	MuSiC
0.19236336180708202	4.0	MuSiC
0.3022615733948333	4.0	MuSiC
0.33351307192335283	1.0	MuSiC
0.32185815773346266	2.0	MuSiC
0.2438264282632987	4.0	MuSiC
0.327393603253887	1.0	MuSiC
0.09000950002126411	4.0	MuSiC
0.1622050361693791	1.0	MuSiC
0.4116514803199657	1.0	MuSiC
0.09971479125464214	1.0	MuSiC
0.1370630489671637	1.0	MuSiC
0.112490206502939	4.0	MuSiC
0.41926064952775416	1.0	MuSiC
0.2060984912620448	4.0	MuSiC
0.18824994626376387	4.0	MuSiC
0.23977134852240836	4.0	MuSiC
0.27303262287127994	2.0	MuSiC
0.3468658817287503	4.0	MuSiC
0.3027414812699888	4.0	MuSiC
0.293400434760733	5.0	MuSiC
0.36723233216023593	4.0	MuSiC
0.06181978982272232	2.0	MuSiC
0.41357152374991696	1.0	MuSiC
0.14284640697046408	4.0	MuSiC
0.2814897268755573	2.0	MuSiC
0.27366075612318225	1.0	MuSiC
0.2038106237138907	4.0	MuSiC
0.37839785329665426	2.0	MuSiC
0.0578688308707249	4.0	MuSiC
0.3133221519106734	4.0	MuSiC
0.16547860289119423	4.0	MuSiC
0.17764997889521994	4.0	MuSiC
0.20474852067177657	2.0	MuSiC
0.13723727273094616	1.0	MuSiC
0.15262249839393602	2.0	MuSiC
0.2301188217467562	4.0	MuSiC
0.1378472680955677	4.0	MuSiC
0.09672223506801966	4.0	MuSiC
0.2026574869695632	2.0	MuSiC
0.09875525143120142	2.0	MuSiC
0.24440077796345572	4.0	MuSiC
0.3006110196860465	2.0	MuSiC
0.24137184007935722	1.0	MuSiC
0.27420481304893424	1.0	MuSiC
0.17931512516419307	2.0	MuSiC
0.19261435633109994	4.0	MuSiC
0.45392040993089866	1.0	MuSiC
0.2293062461340324	2.0	MuSiC
0.1063615497793793	4.0	MuSiC
0.28849792590071055	4.0	MuSiC
0.18985017380346167	4.0	MuSiC
0.3830555581188306	1.0	MuSiC
0.15069955896316287	4.0	MuSiC
0.2545649552305546	4.0	MuSiC
0.16494344342521255	2.0	MuSiC
0.1822856627554639	4.0	MuSiC
0.2948250973088719	4.0	MuSiC
0.43319165662771536	1.0	MuSiC
0.19980904986262918	4.0	MuSiC
0.1467740151349775	1.0	MuSiC
0.2742256658881063	2.0	MuSiC
0.2430057803497849	2.0	MuSiC
0.30543607635749626	1.0	MuSiC
0.3976024285517038	4.0	MuSiC
0.3235198820238103	1.0	MuSiC
0.13161409106227023	4.0	MuSiC
0.08339495937848761	1.0	MuSiC
0.219069066636483	4.0	MuSiC
0.16341666492216264	5.0	MuSiC
0.12737727902985654	2.0	MuSiC
0.26724132144553125	1.0	MuSiC
0.23258640669902164	2.0	MuSiC
0.32895118614848495	4.0	MuSiC
0.09332886426903661	2.0	MuSiC
0.3153255708689383	2.0	MuSiC
0.31660529618396177	4.0	MuSiC
0.18740926286545329	1.0	MuSiC
0.2295543524804182	2.0	MuSiC
0.044960468617470724	2.0	MuSiC
0.016753907402433002	4.0	MuSiC
0.32239560408648366	1.0	MuSiC
0.43335540710761955	4.0	MuSiC
0.2289401892707691	2.0	MuSiC
0.2580653286606788	1.0	MuSiC
0.2943173110278704	1.0	MuSiC
0.1890322567653142	1.0	MuSiC
0.3880889770550278	4.0	MuSiC
0.3065898788502563	2.0	MuSiC
0.2923601087803833	4.0	MuSiC
0.2963337008566363	1.0	MuSiC
0.0807131923798184	4.0	MuSiC
0.2525816117310206	1.0	MuSiC
0.47936808005623244	1.0	MuSiC
0.22977929972570646	1.0	MuSiC
0.2955809774245667	1.0	MuSiC
0.3202710525220878	4.0	MuSiC
0.45197877439075096	1.0	MuSiC
0.3622301600054211	4.0	MuSiC
0.2949340071878324	1.0	MuSiC
0.13787615801619008	4.0	MuSiC
0.26079288038173243	4.0	MuSiC
0.1752722503575591	2.0	MuSiC
0.1253931871464389	1.0	MuSiC
0.20817301362327054	2.0	MuSiC
0.12446324465082079	4.0	MuSiC
0.3432698852042613	1.0	MuSiC
0.19536358950937108	5.0	MuSiC
0.11071028743725403	4.0	MuSiC
0.3842902873772864	1.0	MuSiC
0.156125670559113	5.0	MuSiC
0.1866116306185728	2.0	MuSiC
0.0362665764055956	4.0	MuSiC
0.30382449438953135	2.0	MuSiC
0.2487971120573386	1.0	MuSiC
0.24352880861689327	4.0	MuSiC
0.2575530381261731	4.0	MuSiC
0.1088613687181485	4.0	MuSiC
0.40703768010471186	2.0	MuSiC
0.21252093643060385	5.0	MuSiC
0.23724056652074968	1.0	MuSiC
0.3123800184696791	1.0	MuSiC
0.0291013094435941	4.0	MuSiC
0.19884895152947857	2.0	MuSiC
0.37586294839447065	4.0	MuSiC
0.21374754435238869	1.0	MuSiC
0.2548248912129742	2.0	MuSiC
0.2152156834978932	1.0	MuSiC
0.19771197363675563	4.0	MuSiC
0.18894132759285182	4.0	MuSiC
0.38197679127618456	1.0	MuSiC
0.23667154099768128	3.0	MuSiC
0.14444080211443697	4.0	MuSiC
0.3557772726457071	1.0	MuSiC
0.23973335454341155	1.0	MuSiC
0.08366198688981617	4.0	MuSiC
0.04295076550036616	4.0	MuSiC
0.4312144500731617	4.0	MuSiC
0.44030981600627345	1.0	MuSiC
0.3905512381910179	2.0	MuSiC
0.32851602290553183	1.0	MuSiC
0.21615423279477625	4.0	MuSiC
0.24822467162075226	1.0	MuSiC
0.2596857980528076	2.0	MuSiC
0.12815954343089847	1.0	MuSiC
0.19798229097145512	1.0	MuSiC
0.3401920461017674	1.0	MuSiC
0.11673531108206595	1.0	MuSiC
0.24014907615026607	1.0	MuSiC
0.2870040993292305	4.0	MuSiC
0.22837196885066174	1.0	MuSiC
0.17537830673302604	2.0	MuSiC
0.0571297604186934	4.0	MuSiC
0.13100652416347794	1.0	MuSiC
0.21308772031881698	1.0	MuSiC
0.19547861690769658	2.0	MuSiC
0.2639426920833089	1.0	MuSiC
0.5108330494198631	2.0	MuSiC
0.1871530134383137	1.0	MuSiC
0.14002511287298516	2.0	MuSiC
0.30784404599312326	2.0	MuSiC
0.21123973344724414	4.0	MuSiC
0.07174165688891174	4.0	MuSiC
0.1500158264551257	1.0	MuSiC
0.21969193040243531	4.0	MuSiC
0.3289332635154002	2.0	MuSiC
0.16052065468895454	2.0	MuSiC
0.2022357426430751	1.0	MuSiC
0.4366489539387311	2.0	MuSiC
0.1516501363405468	1.0	MuSiC
0.23314213000692915	4.0	MuSiC
0.18891585623786014	2.0	MuSiC
0.23630833115564462	1.0	MuSiC
0.2858022275269699	2.0	MuSiC
0.1963844645477814	5.0	MuSiC
0.13432700454988034	1.0	MuSiC
0.4261725067122511	1.0	MuSiC
0.20454111955860374	4.0	MuSiC
0.14687917238436812	4.0	MuSiC
0.22541184822122684	4.0	MuSiC
0.0344896061292468	4.0	MuSiC
0.20887289962492536	4.0	MuSiC
0.3634578236606687	4.0	MuSiC
0.09375991661449345	5.0	MuSiC
0.2940418500683983	4.0	MuSiC
0.16435861598592683	2.0	MuSiC
0.15124614936202663	4.0	MuSiC
0.32840990648071655	1.0	MuSiC
0.001751083872135161	4.0	MuSiC
0.12985267561830893	4.0	MuSiC
0.0018999294341632898	2.0	MuSiC
0.29884972708867863	1.0	MuSiC
0.09322935106415105	4.0	MuSiC
0.02645323942604677	4.0	MuSiC
0.41977022872004827	1.0	MuSiC
0.04016550361351859	4.0	MuSiC
0.3097365571253431	1.0	MuSiC
0.3239088948154762	4.0	MuSiC
0.4194379016522973	1.0	MuSiC
0.19459126863611884	2.0	MuSiC
0.07975399361842349	2.0	MuSiC
0.17282713411915954	5.0	MuSiC
0.07891747771179933	4.0	MuSiC
0.3769132099467484	1.0	MuSiC
0.0	4.0	MuSiC
0.19710691611978126	4.0	MuSiC
0.296947004685043	5.0	MuSiC
0.29845105392340954	4.0	MuSiC
0.37591649066296745	4.0	MuSiC
0.38551108959366176	2.0	MuSiC
0.12688268400807093	1.0	MuSiC
0.22730380771467218	4.0	MuSiC
0.21680400446028972	4.0	MuSiC
0.32320212979309026	2.0	MuSiC
0.348641638946093	1.0	MuSiC
0.17621854542668552	4.0	MuSiC
0.3627778788444617	3.0	MuSiC
0.36507543052311325	4.0	MuSiC
0.0324019565105129	2.0	MuSiC
0.20500374273524327	5.0	MuSiC
0.3263944886545231	4.0	MuSiC
0.1542485888056948	5.0	MuSiC
0.038359978959235555	2.0	MuSiC
0.417841088478272	1.0	MuSiC
0.33821688989935605	2.0	MuSiC
0.3668363822072236	1.0	MuSiC
0.2496740117989179	4.0	MuSiC
0.2735140093732259	2.0	MuSiC
0.3402512609891528	2.0	MuSiC
0.15108194936602407	2.0	MuSiC
0.1674725231671358	2.0	MuSiC
0.2538308483844494	1.0	MuSiC
0.44637956866324446	2.0	MuSiC
0.37391986488952966	1.0	MuSiC
0.262555970370818	5.0	MuSiC
0.25235414544537327	4.0	MuSiC
0.27829761906068806	2.0	MuSiC
0.1809305070180569	1.0	MuSiC
0.3781559328376962	1.0	MuSiC
0.42440569433102676	1.0	MuSiC
0.2729403839544114	1.0	MuSiC
0.4730863633624436	1.0	MuSiC
0.0798063359311486	2.0	MuSiC
0.26280517968648587	1.0	MuSiC
0.3716429920572159	1.0	MuSiC
0.10694172310505703	1.0	MuSiC
0.3599648919434415	2.0	MuSiC
0.2068978261981582	4.0	MuSiC
0.20109935123048123	4.0	MuSiC
0.24646237347843428	5.0	MuSiC
0.36965083920834463	2.0	MuSiC
0.5067835047364108	4.0	MuSiC
0.1183121832818343	2.0	MuSiC
0.12036957686199523	2.0	MuSiC
0.18621968857465085	2.0	MuSiC
0.32535169220780336	4.0	MuSiC
0.285383508674276	2.0	MuSiC
0.43094673285099516	2.0	MuSiC
0.30973942109368685	4.0	MuSiC
0.1789569097428034	1.0	MuSiC
0.27426976148900833	4.0	MuSiC
0.2237512919963118	1.0	MuSiC
0.34714935563185306	1.0	MuSiC
0.3165147923747132	5.0	MuSiC
0.39039192316023813	1.0	MuSiC
0.3903751443684075	2.0	MuSiC
0.2039012037234663	2.0	MuSiC
0.37703461276543726	1.0	MuSiC
0.20333050532568045	1.0	MuSiC
0.137287674366102	1.0	MuSiC
0.34159174245833046	4.0	MuSiC
0.2825103298300493	5.0	MuSiC
0.3500166927223356	2.0	MuSiC
0.14678513081263747	4.0	MuSiC
0.3639865873022536	2.0	MuSiC
0.34108958165655445	5.0	MuSiC
0.17128911415770248	4.0	MuSiC
0.2892879109911471	4.0	MuSiC
0.13638552435523704	4.0	MuSiC
0.41237861800611675	2.0	MuSiC
0.4486597889829722	4.0	MuSiC
0.37752080242458097	1.0	MuSiC
0.36921599821968987	1.0	MuSiC
0.1492262114245372	4.0	MuSiC
0.27763048118509087	2.0	MuSiC
0.1320245797179519	1.0	MuSiC
0.30350194326106	4.0	MuSiC
0.2501717373539382	4.0	MuSiC
0.36059248805027516	1.0	MuSiC
0.32123210748016534	1.0	MuSiC
0.3634477562728626	2.0	MuSiC
0.317664814514007	2.0	MuSiC
0.2717899006485537	1.0	MuSiC
0.3942458158497653	4.0	MuSiC
0.2515857740684735	4.0	MuSiC
0.21192491995766585	4.0	MuSiC
0.2722739922177543	2.0	MuSiC
0.18626504876155697	4.0	MuSiC
0.34350090030796354	1.0	MuSiC
0.17209083968308672	1.0	MuSiC
0.3222151157421495	4.0	MuSiC
0.3898107791952407	1.0	MuSiC
0.38375520872094143	1.0	MuSiC
0.3304849669956657	4.0	MuSiC
0.056529323342399046	1.0	MuSiC
0.11704327326589527	4.0	MuSiC
0.4074499498750803	2.0	MuSiC
0.13592517132298174	4.0	MuSiC
0.14455089968918777	1.0	MuSiC
0.3023308410087022	4.0	MuSiC
0.3052116669162117	2.0	MuSiC
0.146343001449208	4.0	BSEQ-sc
0.17205693999437288	1.0	BSEQ-sc
0.1843178009373058	1.0	BSEQ-sc
0.1141809782874623	2.0	BSEQ-sc
0.2082455379644683	1.0	BSEQ-sc
0.12945775686464803	1.0	BSEQ-sc
0.1106427713752153	5.0	BSEQ-sc
0.11637461103920971	4.0	BSEQ-sc
0.13153402414051413	1.0	BSEQ-sc
0.1163141280589549	2.0	BSEQ-sc
0.1226112812071971	4.0	BSEQ-sc
0.1077426437453005	2.0	BSEQ-sc
0.21808460343995212	1.0	BSEQ-sc
0.11485090665030177	1.0	BSEQ-sc
0.12273786838629115	3.0	BSEQ-sc
0.1554813425656573	2.0	BSEQ-sc
0.1515965056565879	2.0	BSEQ-sc
0.1252091551041979	3.0	BSEQ-sc
0.02925242318802765	2.0	BSEQ-sc
0.09550247158866308	2.0	BSEQ-sc
0.1111279955499286	1.0	BSEQ-sc
0.0987293161064868	1.0	BSEQ-sc
0.0991068693527251	1.0	BSEQ-sc
0.1081386857538541	1.0	BSEQ-sc
0.11440947417816438	1.0	BSEQ-sc
0.1045100293128976	1.0	BSEQ-sc
0.09657906083978149	2.0	BSEQ-sc
0.1754207645489534	1.0	BSEQ-sc
0.26213483648444375	2.0	BSEQ-sc
0.1504323634099237	4.0	BSEQ-sc
0.201890999117641	3.0	BSEQ-sc
0.1209209922141401	1.0	BSEQ-sc
0.108297480530236	4.0	BSEQ-sc
0.13471344911297148	1.0	BSEQ-sc
0.09183555439576802	4.0	BSEQ-sc
0.1094340535237035	3.0	BSEQ-sc
0.11416016259635764	1.0	BSEQ-sc
0.1361579730533704	5.0	BSEQ-sc
0.1447334262186245	2.0	BSEQ-sc
0.1431680337505513	1.0	BSEQ-sc
0.13994845254009802	4.0	BSEQ-sc
0.2021230865271279	1.0	BSEQ-sc
0.1125118642226754	2.0	BSEQ-sc
0.11786668286313856	2.0	BSEQ-sc
0.1531331398726558	1.0	BSEQ-sc
0.1446624619958955	1.0	BSEQ-sc
0.10940509444554439	1.0	BSEQ-sc
0.1058021828977534	4.0	BSEQ-sc
0.1678246041551067	3.0	BSEQ-sc
0.10841045533457319	1.0	BSEQ-sc
0.1051213747631442	2.0	BSEQ-sc
0.1270112584703682	1.0	BSEQ-sc
0.0874749506444637	4.0	BSEQ-sc
0.2973253028793899	4.0	BSEQ-sc
0.1031933802509705	4.0	BSEQ-sc
0.1236697468608522	5.0	BSEQ-sc
0.1959536058391108	1.0	BSEQ-sc
0.1097278536072091	1.0	BSEQ-sc
0.12105493718233216	4.0	BSEQ-sc
0.11812793908966762	4.0	BSEQ-sc
0.1287614743817217	1.0	BSEQ-sc
0.1351499057613302	1.0	BSEQ-sc
0.29340719616505884	2.0	BSEQ-sc
0.10359901562891981	1.0	BSEQ-sc
0.15383248270269875	2.0	BSEQ-sc
0.1242965670687652	4.0	BSEQ-sc
0.21799386325243067	1.0	BSEQ-sc
0.07438810830777409	1.0	BSEQ-sc
0.1121239867051818	4.0	BSEQ-sc
0.11593985251105979	4.0	BSEQ-sc
0.1463002550819112	1.0	BSEQ-sc
0.185566488354024	4.0	BSEQ-sc
0.18030437874145344	5.0	BSEQ-sc
0.08560189341612305	2.0	BSEQ-sc
0.1328457454347377	4.0	BSEQ-sc
0.1273290600129757	4.0	BSEQ-sc
0.13277639823614218	4.0	BSEQ-sc
0.15915926571133027	1.0	BSEQ-sc
0.06314327338990558	2.0	BSEQ-sc
0.09220992603683047	5.0	BSEQ-sc
0.12450963901973869	4.0	BSEQ-sc
0.09876979273872821	4.0	BSEQ-sc
0.1322023137795307	2.0	BSEQ-sc
0.0855608813520201	3.0	BSEQ-sc
0.1062692957077705	1.0	BSEQ-sc
0.1219797035070111	4.0	BSEQ-sc
0.12716630168561535	2.0	BSEQ-sc
0.1392284671826048	2.0	BSEQ-sc
0.1251157630363497	2.0	BSEQ-sc
0.1401314341811366	2.0	BSEQ-sc
0.1237169516828371	4.0	BSEQ-sc
0.13861667517178972	1.0	BSEQ-sc
0.0249128715609028	2.0	BSEQ-sc
0.14165661472675262	2.0	BSEQ-sc
0.0782599560161972	2.0	BSEQ-sc
0.10268833334401167	4.0	BSEQ-sc
0.1495720776967564	4.0	BSEQ-sc
0.1199509148932073	4.0	BSEQ-sc
0.1619992923048264	4.0	BSEQ-sc
0.2116939520691236	1.0	BSEQ-sc
0.08503977389169448	2.0	BSEQ-sc
0.13453076041515827	4.0	BSEQ-sc
0.1090854387970676	4.0	BSEQ-sc
0.1502830441119365	4.0	BSEQ-sc
0.09449362950477605	2.0	BSEQ-sc
0.2083318728886333	1.0	BSEQ-sc
0.12180304321202912	4.0	BSEQ-sc
0.050602121007033644	4.0	BSEQ-sc
0.1337385675293969	1.0	BSEQ-sc
0.00993068302363939	2.0	BSEQ-sc
0.10026888791347213	2.0	BSEQ-sc
0.11989507947867559	4.0	BSEQ-sc
0.1012985372480313	2.0	BSEQ-sc
0.0558795831338648	4.0	BSEQ-sc
0.15524822485565098	4.0	BSEQ-sc
0.1418108581379119	1.0	BSEQ-sc
0.0682071374192587	4.0	BSEQ-sc
0.1478471661514927	4.0	BSEQ-sc
0.00856271302839198	5.0	BSEQ-sc
0.1422864387723226	2.0	BSEQ-sc
0.11744337511238381	4.0	BSEQ-sc
0.1333468140556331	2.0	BSEQ-sc
0.20076701663651672	2.0	BSEQ-sc
0.09819384291235231	1.0	BSEQ-sc
0.1409012444107743	1.0	BSEQ-sc
0.10646535607242291	1.0	BSEQ-sc
0.344372833123021	2.0	BSEQ-sc
0.1175840148411132	1.0	BSEQ-sc
0.07806498129328364	5.0	BSEQ-sc
0.13374207215259687	1.0	BSEQ-sc
0.15835161001342693	2.0	BSEQ-sc
0.0826024043311154	1.0	BSEQ-sc
0.1158510568368791	4.0	BSEQ-sc
0.0912954784653731	2.0	BSEQ-sc
0.18050585038063355	1.0	BSEQ-sc
0.12416008834803109	2.0	BSEQ-sc
0.11670628283123521	1.0	BSEQ-sc
0.3763080028973134	4.0	BSEQ-sc
0.135772101193938	4.0	BSEQ-sc
0.10426892506390842	2.0	BSEQ-sc
0.12032171999451488	4.0	BSEQ-sc
0.1220192733583965	4.0	BSEQ-sc
0.0877231027269502	1.0	BSEQ-sc
0.1543176552801486	1.0	BSEQ-sc
0.0898620795433384	4.0	BSEQ-sc
0.11334129000257788	2.0	BSEQ-sc
0.11628673138769732	1.0	BSEQ-sc
0.07401213597329992	1.0	BSEQ-sc
0.107141998488103	5.0	BSEQ-sc
0.1158391107587455	2.0	BSEQ-sc
0.0824478600679189	4.0	BSEQ-sc
0.0761193104154874	4.0	BSEQ-sc
0.14115766373078142	1.0	BSEQ-sc
0.3302030927969221	4.0	BSEQ-sc
0.25886952934011254	1.0	BSEQ-sc
0.1244803721936362	5.0	BSEQ-sc
0.1017295412053163	2.0	BSEQ-sc
0.11571512108055083	4.0	BSEQ-sc
0.11927121398459439	2.0	BSEQ-sc
0.0597535506200762	4.0	BSEQ-sc
0.0909619685849697	2.0	BSEQ-sc
0.1222881530328711	1.0	BSEQ-sc
0.19397942652030845	3.0	BSEQ-sc
0.10746926715898941	4.0	BSEQ-sc
0.0971121199756944	4.0	BSEQ-sc
0.14209634922414616	4.0	BSEQ-sc
0.0655472160773968	1.0	BSEQ-sc
0.11421797888712018	4.0	BSEQ-sc
0.1004319984651344	1.0	BSEQ-sc
0.06361209639429226	4.0	BSEQ-sc
0.1104244224510848	4.0	BSEQ-sc
0.16640614981577273	2.0	BSEQ-sc
0.098450086803874	1.0	BSEQ-sc
0.18054624492407262	5.0	BSEQ-sc
0.1251931080626888	1.0	BSEQ-sc
0.11644494173044231	1.0	BSEQ-sc
0.1475636788447216	2.0	BSEQ-sc
0.12058090196978442	2.0	BSEQ-sc
0.13513528618979803	2.0	BSEQ-sc
0.08570657348011297	1.0	BSEQ-sc
0.1137558907727036	5.0	BSEQ-sc
0.07662648783470022	1.0	BSEQ-sc
0.07480701759332033	2.0	BSEQ-sc
0.13925120641099675	1.0	BSEQ-sc
0.1327088224323618	4.0	BSEQ-sc
0.150037157221927	2.0	BSEQ-sc
0.0947559646897117	4.0	BSEQ-sc
0.0972792381802363	4.0	BSEQ-sc
0.1198916540242603	1.0	BSEQ-sc
0.0291295812256943	1.0	BSEQ-sc
0.0492442293380985	4.0	BSEQ-sc
0.17648735351932499	2.0	BSEQ-sc
0.1171242266632389	4.0	BSEQ-sc
0.25850760490995217	4.0	BSEQ-sc
0.09234942438306813	1.0	BSEQ-sc
0.1775341871353499	4.0	BSEQ-sc
0.10176237463337771	2.0	BSEQ-sc
0.07690678996813159	1.0	BSEQ-sc
0.13026184245928668	4.0	BSEQ-sc
0.1019851120011634	4.0	BSEQ-sc
0.107990478207606	4.0	BSEQ-sc
0.04242187281720802	4.0	BSEQ-sc
0.18183049605787371	1.0	BSEQ-sc
0.3284772484674709	4.0	BSEQ-sc
0.1535751413215175	4.0	BSEQ-sc
0.10796180565299027	2.0	BSEQ-sc
0.12464127718203319	4.0	BSEQ-sc
0.0979407258636967	2.0	BSEQ-sc
0.1383426258135407	2.0	BSEQ-sc
0.23982837313484506	1.0	BSEQ-sc
0.1069866103472833	1.0	BSEQ-sc
0.0987892808979805	5.0	BSEQ-sc
0.21041710635937835	1.0	BSEQ-sc
0.0032720692189668	5.0	BSEQ-sc
0.1673218308135335	4.0	BSEQ-sc
0.1094482737191428	4.0	BSEQ-sc
0.1589279092610468	1.0	BSEQ-sc
0.1368155203635316	1.0	BSEQ-sc
0.14146375974099568	2.0	BSEQ-sc
0.1066783121531266	4.0	BSEQ-sc
0.09233168681608897	5.0	BSEQ-sc
0.1615910617365515	2.0	BSEQ-sc
0.0950708557756809	1.0	BSEQ-sc
0.0969995415915154	5.0	BSEQ-sc
0.11262759711764972	4.0	BSEQ-sc
0.1079974965020956	2.0	BSEQ-sc
0.203118784337156	2.0	BSEQ-sc
0.135297258521631	4.0	BSEQ-sc
0.0666143120784156	4.0	BSEQ-sc
0.13746337541715414	1.0	BSEQ-sc
0.1284836052528601	2.0	BSEQ-sc
0.08717393879795872	2.0	BSEQ-sc
0.166287247822336	1.0	BSEQ-sc
0.1837698440390853	1.0	BSEQ-sc
0.0491785060220046	4.0	BSEQ-sc
0.0909885094189918	4.0	BSEQ-sc
0.0754098633966557	1.0	BSEQ-sc
0.1027377541091519	2.0	BSEQ-sc
0.10531359813663681	4.0	BSEQ-sc
0.1026049695042191	4.0	BSEQ-sc
0.09188667160371769	2.0	BSEQ-sc
0.138467354157809	2.0	BSEQ-sc
0.21148670095081917	1.0	BSEQ-sc
0.14161540978053272	2.0	BSEQ-sc
0.0956416142870089	1.0	BSEQ-sc
0.1123161873166565	4.0	BSEQ-sc
0.0933085856374824	4.0	BSEQ-sc
0.1208096234557954	2.0	BSEQ-sc
0.0874001482394408	4.0	BSEQ-sc
0.1025836458730927	4.0	BSEQ-sc
0.14608323097126766	1.0	BSEQ-sc
0.0687957280004203	4.0	BSEQ-sc
0.0706748453183233	2.0	BSEQ-sc
0.1281606613311413	4.0	BSEQ-sc
0.20173410120232982	1.0	BSEQ-sc
0.1278767708924945	4.0	BSEQ-sc
0.09405714644012939	1.0	BSEQ-sc
0.2702077557429495	4.0	BSEQ-sc
0.0699256216011544	4.0	BSEQ-sc
0.2016870373088165	2.0	BSEQ-sc
0.353285805121853	2.0	BSEQ-sc
0.14122194494452495	4.0	BSEQ-sc
0.12583229900742418	2.0	BSEQ-sc
0.0951459425080024	4.0	BSEQ-sc
0.0654508004550939	2.0	BSEQ-sc
0.1343926893603862	5.0	BSEQ-sc
0.1308088066833698	4.0	BSEQ-sc
0.1098479140126358	2.0	BSEQ-sc
0.1363190409270358	1.0	BSEQ-sc
0.1345644132760114	4.0	BSEQ-sc
0.10594833098283407	2.0	BSEQ-sc
0.1155524991047111	4.0	BSEQ-sc
0.11551227697683313	4.0	BSEQ-sc
0.11385474976834523	1.0	BSEQ-sc
0.10572141625959629	1.0	BSEQ-sc
0.1187549162730738	1.0	BSEQ-sc
0.1197145126700046	1.0	BSEQ-sc
0.1023206189147254	1.0	BSEQ-sc
0.0481539152151794	1.0	BSEQ-sc
0.10325572697494871	2.0	BSEQ-sc
0.1023228764984439	1.0	BSEQ-sc
0.0611435466919413	4.0	BSEQ-sc
0.22555713976697989	2.0	BSEQ-sc
0.21602008326547115	1.0	BSEQ-sc
0.0959412818457413	4.0	BSEQ-sc
0.1578572168821847	2.0	BSEQ-sc
0.1169440903939559	1.0	BSEQ-sc
0.047763682806050506	2.0	BSEQ-sc
0.11197882114230741	2.0	BSEQ-sc
0.11337726517592639	2.0	BSEQ-sc
0.0	3.0	BSEQ-sc
0.062288898736966705	2.0	BSEQ-sc
0.1391743093200387	4.0	BSEQ-sc
0.13685288447470778	2.0	BSEQ-sc
0.0750862461593022	1.0	BSEQ-sc
0.13041125782484841	4.0	BSEQ-sc
0.24667591634313232	1.0	BSEQ-sc
0.10206599605761871	1.0	BSEQ-sc
0.17593598758094273	4.0	BSEQ-sc
0.0015398192065556198	4.0	BSEQ-sc
0.125030645553718	1.0	BSEQ-sc
0.099220166192874	5.0	BSEQ-sc
0.1275730022537506	4.0	BSEQ-sc
0.09649315270064131	2.0	BSEQ-sc
0.46806673909385904	4.0	BSEQ-sc
0.1017047093656563	4.0	BSEQ-sc
0.1105937331745258	4.0	BSEQ-sc
0.1313513707822538	1.0	BSEQ-sc
0.1300266184777239	2.0	BSEQ-sc
0.1280755179252159	4.0	BSEQ-sc
0.10297884064805612	1.0	BSEQ-sc
0.03964619648534334	4.0	BSEQ-sc
0.0520470514616375	1.0	BSEQ-sc
0.18126219709320168	1.0	BSEQ-sc
0.0680585876865888	1.0	BSEQ-sc
0.0776973246957091	1.0	BSEQ-sc
0.03292425050097995	4.0	BSEQ-sc
0.266837069867636	1.0	BSEQ-sc
0.1315277335142361	4.0	BSEQ-sc
0.0814457533799124	4.0	BSEQ-sc
0.11741032887987171	4.0	BSEQ-sc
0.12751833997591	2.0	BSEQ-sc
0.09110698371206774	4.0	BSEQ-sc
0.153603491956983	4.0	BSEQ-sc
0.23056002810561163	5.0	BSEQ-sc
0.12443606007978619	4.0	BSEQ-sc
0.0512494101764181	2.0	BSEQ-sc
0.3545856286676457	1.0	BSEQ-sc
0.1314434586354269	4.0	BSEQ-sc
0.1471703610463814	2.0	BSEQ-sc
0.1448079845714253	1.0	BSEQ-sc
0.10100023248508219	4.0	BSEQ-sc
0.336261785365206	2.0	BSEQ-sc
0.0116935302970788	4.0	BSEQ-sc
0.06258656482119991	4.0	BSEQ-sc
0.06784680516754779	4.0	BSEQ-sc
0.0962750044736725	4.0	BSEQ-sc
0.1283864043078248	2.0	BSEQ-sc
0.0503791104834814	1.0	BSEQ-sc
0.0886112805458974	2.0	BSEQ-sc
0.12332083427202031	4.0	BSEQ-sc
0.037321527339729	4.0	BSEQ-sc
0.062753603291397	4.0	BSEQ-sc
0.09415062563651563	2.0	BSEQ-sc
0.0548252854196887	2.0	BSEQ-sc
0.0907305320275895	4.0	BSEQ-sc
0.1111491046847381	2.0	BSEQ-sc
0.0990240655905785	1.0	BSEQ-sc
0.1069375781604552	1.0	BSEQ-sc
0.10529158498885734	2.0	BSEQ-sc
0.07677927106340202	4.0	BSEQ-sc
0.155653597093083	1.0	BSEQ-sc
0.09772861078570619	2.0	BSEQ-sc
0.033915536874958	4.0	BSEQ-sc
0.1134022612385204	4.0	BSEQ-sc
0.13930618143161075	4.0	BSEQ-sc
0.1537014903894811	1.0	BSEQ-sc
0.07026524055448301	4.0	BSEQ-sc
0.1005989465060213	4.0	BSEQ-sc
0.07466419018847309	2.0	BSEQ-sc
0.0991830691803611	4.0	BSEQ-sc
0.09432778670405219	4.0	BSEQ-sc
0.17127756075935968	1.0	BSEQ-sc
0.1247057207989205	4.0	BSEQ-sc
0.0949956616133236	1.0	BSEQ-sc
0.1273965456510301	2.0	BSEQ-sc
0.1198363429006737	2.0	BSEQ-sc
0.14442845205117738	1.0	BSEQ-sc
0.2850472406606848	4.0	BSEQ-sc
0.1068469226444782	1.0	BSEQ-sc
0.0492357250490236	4.0	BSEQ-sc
0.0412460338261298	1.0	BSEQ-sc
0.0680238033325431	4.0	BSEQ-sc
0.1070154737687723	5.0	BSEQ-sc
0.08032624674923461	2.0	BSEQ-sc
0.126660697785304	1.0	BSEQ-sc
0.10709254358530229	2.0	BSEQ-sc
0.11604274217991059	4.0	BSEQ-sc
0.0285239652540148	2.0	BSEQ-sc
0.14789555573296248	2.0	BSEQ-sc
0.10626993109347871	4.0	BSEQ-sc
0.11024473142081875	1.0	BSEQ-sc
0.104188964309747	2.0	BSEQ-sc
0.00992080093854552	2.0	BSEQ-sc
0.00446590312259336	4.0	BSEQ-sc
0.1731977890529988	1.0	BSEQ-sc
0.44466132586457585	4.0	BSEQ-sc
0.1074810143669918	2.0	BSEQ-sc
0.10579241939109542	1.0	BSEQ-sc
0.1510350896387218	1.0	BSEQ-sc
0.1447232372941757	1.0	BSEQ-sc
0.1780201476539115	4.0	BSEQ-sc
0.11072115336742999	2.0	BSEQ-sc
0.12324812436639751	4.0	BSEQ-sc
0.1247436806328841	1.0	BSEQ-sc
0.0418921637527037	4.0	BSEQ-sc
0.1602013649737219	1.0	BSEQ-sc
0.2400883075204264	1.0	BSEQ-sc
0.10444827942740051	1.0	BSEQ-sc
0.1356514329222692	1.0	BSEQ-sc
0.1129607621290358	4.0	BSEQ-sc
0.2333983693439947	1.0	BSEQ-sc
0.13083928408929588	4.0	BSEQ-sc
0.06842427808623186	1.0	BSEQ-sc
0.1384883142173155	4.0	BSEQ-sc
0.09123091586058177	4.0	BSEQ-sc
0.10713251626556675	2.0	BSEQ-sc
0.1244265850839106	1.0	BSEQ-sc
0.10862725072730521	2.0	BSEQ-sc
0.025356137256869457	4.0	BSEQ-sc
0.1226947721081085	1.0	BSEQ-sc
0.12302292817667661	5.0	BSEQ-sc
0.0634220537243383	4.0	BSEQ-sc
0.13703256758511959	1.0	BSEQ-sc
0.0855138436468832	5.0	BSEQ-sc
0.1065112829464328	2.0	BSEQ-sc
0.03853619188956131	4.0	BSEQ-sc
0.1136802791280356	2.0	BSEQ-sc
0.1219482127962793	1.0	BSEQ-sc
0.078737557342911	4.0	BSEQ-sc
0.056638972907942606	4.0	BSEQ-sc
0.0536599093257703	4.0	BSEQ-sc
0.17862860580264628	2.0	BSEQ-sc
0.1545811438486761	5.0	BSEQ-sc
0.12475808364002108	1.0	BSEQ-sc
0.1121575815039136	1.0	BSEQ-sc
0.0332738014504875	4.0	BSEQ-sc
0.1330198390732407	2.0	BSEQ-sc
0.1365101919332356	4.0	BSEQ-sc
0.09742356264161187	1.0	BSEQ-sc
0.1177916360943915	2.0	BSEQ-sc
0.10381832767375751	1.0	BSEQ-sc
0.08448032616517641	4.0	BSEQ-sc
0.10105401528745449	4.0	BSEQ-sc
0.16685446163799672	1.0	BSEQ-sc
0.1475064655632807	3.0	BSEQ-sc
0.079893951608423	4.0	BSEQ-sc
0.0984033920127949	1.0	BSEQ-sc
0.11057397373456021	1.0	BSEQ-sc
0.051273575120592066	4.0	BSEQ-sc
0.084956633805329	4.0	BSEQ-sc
0.32980929784318896	4.0	BSEQ-sc
0.2094514332063858	1.0	BSEQ-sc
0.1582112079264812	2.0	BSEQ-sc
0.1607380220159971	1.0	BSEQ-sc
0.1020499261174391	4.0	BSEQ-sc
0.12875601505591966	1.0	BSEQ-sc
0.1230039619448399	2.0	BSEQ-sc
0.0741083170916345	1.0	BSEQ-sc
0.1009750770753089	1.0	BSEQ-sc
0.1283692465439642	1.0	BSEQ-sc
0.127944891338169	1.0	BSEQ-sc
0.0983462941044467	1.0	BSEQ-sc
0.1431964673785489	4.0	BSEQ-sc
0.1407160416264398	1.0	BSEQ-sc
0.13792510823865958	2.0	BSEQ-sc
0.0174389745076154	4.0	BSEQ-sc
0.12147406818021958	1.0	BSEQ-sc
0.09971830110018026	1.0	BSEQ-sc
0.10487181055815589	2.0	BSEQ-sc
0.11161462719903309	1.0	BSEQ-sc
0.5441553029632965	2.0	BSEQ-sc
0.1052328891705593	1.0	BSEQ-sc
0.033189590094817	2.0	BSEQ-sc
0.137054939789033	2.0	BSEQ-sc
0.11901821063716728	4.0	BSEQ-sc
0.0326787321634721	4.0	BSEQ-sc
0.142072133812439	1.0	BSEQ-sc
0.10949265751389131	4.0	BSEQ-sc
0.11710534011059962	2.0	BSEQ-sc
0.12417685215313409	2.0	BSEQ-sc
0.12137646970235799	1.0	BSEQ-sc
0.1965501209880208	2.0	BSEQ-sc
0.10576814758896445	1.0	BSEQ-sc
0.1294141546176223	4.0	BSEQ-sc
0.0708056946100821	2.0	BSEQ-sc
0.08514660965963994	1.0	BSEQ-sc
0.10771788516366379	2.0	BSEQ-sc
0.0876407930219465	5.0	BSEQ-sc
0.0844660947521853	1.0	BSEQ-sc
0.1781914693695551	1.0	BSEQ-sc
0.09784570545306083	4.0	BSEQ-sc
0.1140287013606699	4.0	BSEQ-sc
0.13051776771905174	4.0	BSEQ-sc
0.078951327311387	4.0	BSEQ-sc
0.1101552493543884	4.0	BSEQ-sc
0.1441104208882661	4.0	BSEQ-sc
0.0218178047495352	5.0	BSEQ-sc
0.12496846702744915	4.0	BSEQ-sc
0.1124457950581481	2.0	BSEQ-sc
0.08822373982709988	4.0	BSEQ-sc
0.0999715888586902	1.0	BSEQ-sc
0.0436354667495186	4.0	BSEQ-sc
0.0895041354479329	4.0	BSEQ-sc
0.02588829926579475	2.0	BSEQ-sc
0.131837090592031	1.0	BSEQ-sc
0.061005029516059905	4.0	BSEQ-sc
0.0519791040765384	4.0	BSEQ-sc
0.40135262626948803	1.0	BSEQ-sc
0.0232814478582598	4.0	BSEQ-sc
0.1337507484571961	1.0	BSEQ-sc
0.16907007101955762	4.0	BSEQ-sc
0.20669574479786199	1.0	BSEQ-sc
0.129322022504186	2.0	BSEQ-sc
0.0	2.0	BSEQ-sc
0.123280226039268	5.0	BSEQ-sc
0.1454812562946104	4.0	BSEQ-sc
0.15485353404641075	1.0	BSEQ-sc
0.158444162342294	4.0	BSEQ-sc
0.0806253282721563	4.0	BSEQ-sc
0.42361475180509134	5.0	BSEQ-sc
0.1259164739328171	4.0	BSEQ-sc
0.15383610303406253	4.0	BSEQ-sc
0.15696851575533682	2.0	BSEQ-sc
0.11133663755925591	1.0	BSEQ-sc
0.1301931398367872	4.0	BSEQ-sc
0.252770909620367	4.0	BSEQ-sc
0.48242199437155175	2.0	BSEQ-sc
0.22884497607867102	1.0	BSEQ-sc
0.0913531873890011	4.0	BSEQ-sc
0.463652967260157	3.0	BSEQ-sc
0.6006520390244381	4.0	BSEQ-sc
0.05852410068862688	2.0	BSEQ-sc
0.301572942556532	5.0	BSEQ-sc
0.5259634306301968	4.0	BSEQ-sc
0.1162054696133529	5.0	BSEQ-sc
0.0	2.0	BSEQ-sc
0.17002556909837288	1.0	BSEQ-sc
0.1551426403287844	2.0	BSEQ-sc
0.13093017803883264	1.0	BSEQ-sc
0.3662143319217837	4.0	BSEQ-sc
0.4025404527513541	2.0	BSEQ-sc
0.0926173019924483	2.0	BSEQ-sc
0.0994929580226669	2.0	BSEQ-sc
0.2534733398596488	2.0	BSEQ-sc
0.16681724380678148	1.0	BSEQ-sc
0.18388654848578279	2.0	BSEQ-sc
0.48212097569650403	1.0	BSEQ-sc
0.1297215133405638	5.0	BSEQ-sc
0.310738101216234	4.0	BSEQ-sc
0.1549380780644532	2.0	BSEQ-sc
0.32760461886286696	1.0	BSEQ-sc
0.17034481845651142	1.0	BSEQ-sc
0.24021057623246098	1.0	BSEQ-sc
0.09412129574965185	1.0	BSEQ-sc
0.2254654699899045	1.0	BSEQ-sc
0.0	2.0	BSEQ-sc
0.09274306799602121	1.0	BSEQ-sc
0.151183822916955	1.0	BSEQ-sc
0.0521883317415887	1.0	BSEQ-sc
0.464401188232925	2.0	BSEQ-sc
0.20507600226374417	4.0	BSEQ-sc
0.1567543550382367	4.0	BSEQ-sc
0.12496573859098384	5.0	BSEQ-sc
0.48202542387511	2.0	BSEQ-sc
0.25401428966726297	4.0	BSEQ-sc
0.1050821622604738	2.0	BSEQ-sc
0.1308617251134287	2.0	BSEQ-sc
0.2013092999098644	2.0	BSEQ-sc
0.4472868740964463	4.0	BSEQ-sc
0.375495754220858	2.0	BSEQ-sc
0.2795662731472537	2.0	BSEQ-sc
0.35659851862631003	4.0	BSEQ-sc
0.1622858805492967	1.0	BSEQ-sc
0.3061230228279365	4.0	BSEQ-sc
0.17350295474684918	1.0	BSEQ-sc
0.13184432649556338	1.0	BSEQ-sc
0.14267932354291962	5.0	BSEQ-sc
0.1460760953477536	1.0	BSEQ-sc
0.16274782208816285	2.0	BSEQ-sc
0.19209087874126396	2.0	BSEQ-sc
0.15185916934234092	1.0	BSEQ-sc
0.0781577091540291	1.0	BSEQ-sc
0.146167564969167	1.0	BSEQ-sc
0.10796740069307956	4.0	BSEQ-sc
0.287475600980457	5.0	BSEQ-sc
0.1514434172105177	2.0	BSEQ-sc
0.159568832460225	4.0	BSEQ-sc
0.5759144562808366	2.0	BSEQ-sc
0.1806440989060305	5.0	BSEQ-sc
0.078532927405295	4.0	BSEQ-sc
0.400567527130825	4.0	BSEQ-sc
0.00783785754812408	4.0	BSEQ-sc
0.19545040729164398	2.0	BSEQ-sc
0.21147831009671195	4.0	BSEQ-sc
0.17113056535492643	1.0	BSEQ-sc
0.4477466856827953	1.0	BSEQ-sc
0.09497326630233399	4.0	BSEQ-sc
0.297587808138601	2.0	BSEQ-sc
0.0957497213101868	1.0	BSEQ-sc
0.10656075884252998	4.0	BSEQ-sc
0.0935842079378485	4.0	BSEQ-sc
0.2036661331267564	1.0	BSEQ-sc
0.11753498993957788	1.0	BSEQ-sc
0.1259640746493516	2.0	BSEQ-sc
0.11667595616402514	2.0	BSEQ-sc
0.346631708290158	1.0	BSEQ-sc
0.2024873359863531	4.0	BSEQ-sc
0.130699247442847	4.0	BSEQ-sc
0.2120907237130744	4.0	BSEQ-sc
0.09183673256985378	2.0	BSEQ-sc
0.22798722589673	4.0	BSEQ-sc
0.1204863156920074	1.0	BSEQ-sc
0.16984457789907903	1.0	BSEQ-sc
0.1167142692604795	4.0	BSEQ-sc
0.31211412209788986	1.0	BSEQ-sc
0.16061527019573257	1.0	BSEQ-sc
0.13580923445946874	4.0	BSEQ-sc
0.18731522326711397	1.0	BSEQ-sc
0.07469986748218099	4.0	BSEQ-sc
0.1475938346140274	2.0	BSEQ-sc
0.051540903851993	4.0	BSEQ-sc
0.10054299873695571	1.0	BSEQ-sc
0.1478877993834069	4.0	BSEQ-sc
0.1117573904183666	2.0	BSEQ-sc
0.2918136943264016	4.0	CIBERSORT
0.3448995394183039	1.0	CIBERSORT
0.3252514267327369	1.0	CIBERSORT
0.21864940687629053	2.0	CIBERSORT
0.2884737414706841	1.0	CIBERSORT
0.1893491748902777	1.0	CIBERSORT
0.18880814324501183	5.0	CIBERSORT
0.26977500934367615	4.0	CIBERSORT
0.28782036516890114	1.0	CIBERSORT
0.19554997954471032	2.0	CIBERSORT
0.1995760443723445	4.0	CIBERSORT
0.27521296674572054	2.0	CIBERSORT
0.36136621287885723	1.0	CIBERSORT
0.1921174030774502	1.0	CIBERSORT
0.2880335961180062	3.0	CIBERSORT
0.2935804204806988	2.0	CIBERSORT
0.28874141369437534	2.0	CIBERSORT
0.20045689514369439	3.0	CIBERSORT
0.11647927704429921	2.0	CIBERSORT
0.15978744820715146	2.0	CIBERSORT
0.10422076417746176	1.0	CIBERSORT
0.151839841413923	1.0	CIBERSORT
0.29176091801282505	1.0	CIBERSORT
0.18336106898808158	1.0	CIBERSORT
0.16088022773821728	1.0	CIBERSORT
0.25994600081066277	1.0	CIBERSORT
0.1987309218825556	2.0	CIBERSORT
0.3014605990706547	1.0	CIBERSORT
0.28897898912343234	2.0	CIBERSORT
0.21679823413881014	4.0	CIBERSORT
0.2883720877689958	3.0	CIBERSORT
0.23308470883025997	1.0	CIBERSORT
0.2565125963258117	4.0	CIBERSORT
0.2708645007468905	1.0	CIBERSORT
0.18229852242494676	4.0	CIBERSORT
0.2620926394490407	3.0	CIBERSORT
0.32012156009452164	1.0	CIBERSORT
0.27882337375680033	5.0	CIBERSORT
0.30156574018722404	2.0	CIBERSORT
0.27425644480668343	1.0	CIBERSORT
0.1608930626412318	4.0	CIBERSORT
0.35412981334475385	1.0	CIBERSORT
0.20316817052971392	2.0	CIBERSORT
0.152718299187238	2.0	CIBERSORT
0.276784383115027	1.0	CIBERSORT
0.1877840006338733	1.0	CIBERSORT
0.23186051005977557	1.0	CIBERSORT
0.22189898419805498	4.0	CIBERSORT
0.15603368007931087	3.0	CIBERSORT
0.2302687772358131	1.0	CIBERSORT
0.1610840965419439	2.0	CIBERSORT
0.21378198811152457	1.0	CIBERSORT
0.1940857472818578	4.0	CIBERSORT
0.34067386662383325	4.0	CIBERSORT
0.31915872110007515	4.0	CIBERSORT
0.21623434924518367	5.0	CIBERSORT
0.41296471055598793	1.0	CIBERSORT
0.20823323948145606	1.0	CIBERSORT
0.2910513272717527	4.0	CIBERSORT
0.19385513233375679	4.0	CIBERSORT
0.1363129286561781	1.0	CIBERSORT
0.29759421059265523	1.0	CIBERSORT
0.3642141691669625	2.0	CIBERSORT
0.2720936367136206	1.0	CIBERSORT
0.3001139775806385	2.0	CIBERSORT
0.23412193230268732	4.0	CIBERSORT
0.3854878317843158	1.0	CIBERSORT
0.1397577539720633	1.0	CIBERSORT
0.27692059244833334	4.0	CIBERSORT
0.191651126456098	4.0	CIBERSORT
0.26371026483814686	1.0	CIBERSORT
0.3100315635732491	4.0	CIBERSORT
0.2750819270004184	5.0	CIBERSORT
0.2546415075836192	2.0	CIBERSORT
0.28684689672376396	4.0	CIBERSORT
0.2133705351565702	4.0	CIBERSORT
0.2574255816862884	4.0	CIBERSORT
0.2403886560031839	1.0	CIBERSORT
0.2070697483690355	2.0	CIBERSORT
0.1450165352192554	5.0	CIBERSORT
0.17374087066712862	4.0	CIBERSORT
0.12019763554620905	4.0	CIBERSORT
0.2717061892211335	2.0	CIBERSORT
0.14694534768492168	3.0	CIBERSORT
0.251719650710008	1.0	CIBERSORT
0.2513412249212154	4.0	CIBERSORT
0.298427252027828	2.0	CIBERSORT
0.1949396251387162	2.0	CIBERSORT
0.2381881439451818	2.0	CIBERSORT
0.2225017150922671	2.0	CIBERSORT
0.29088770228110566	4.0	CIBERSORT
0.2405475084422156	1.0	CIBERSORT
0.08245393891825935	2.0	CIBERSORT
0.33044884430614524	2.0	CIBERSORT
0.11556825028678509	2.0	CIBERSORT
0.19481286094505618	4.0	CIBERSORT
0.2907846338975806	4.0	CIBERSORT
0.28035940777282725	4.0	CIBERSORT
0.3361076422962584	4.0	CIBERSORT
0.3284773449086821	1.0	CIBERSORT
0.18180018285998512	2.0	CIBERSORT
0.2982554911515497	4.0	CIBERSORT
0.19593496027187385	4.0	CIBERSORT
0.21713106874455776	4.0	CIBERSORT
0.23247486932564382	2.0	CIBERSORT
0.32212359995157414	1.0	CIBERSORT
0.22676773179421655	4.0	CIBERSORT
0.13748286290060602	4.0	CIBERSORT
0.28450973208321806	1.0	CIBERSORT
0.014753690663076888	2.0	CIBERSORT
0.22055825822665542	2.0	CIBERSORT
0.2444534055509857	4.0	CIBERSORT
0.20573756980337438	2.0	CIBERSORT
0.10080918875507519	4.0	CIBERSORT
0.25367688946772604	4.0	CIBERSORT
0.22657084163122737	1.0	CIBERSORT
0.11405636409224348	4.0	CIBERSORT
0.21122596907990737	4.0	CIBERSORT
0.081304988887284	5.0	CIBERSORT
0.18505569714258138	2.0	CIBERSORT
0.24002382622980026	4.0	CIBERSORT
0.2860036216418807	2.0	CIBERSORT
0.24379426077702604	2.0	CIBERSORT
0.10563990725869661	1.0	CIBERSORT
0.1888014348286663	1.0	CIBERSORT
0.2108547085150322	1.0	CIBERSORT
0.36866169646052016	2.0	CIBERSORT
0.12473990570520797	1.0	CIBERSORT
0.1152769208165743	5.0	CIBERSORT
0.20546704188215428	1.0	CIBERSORT
0.29623318168109136	2.0	CIBERSORT
0.19753092066870742	1.0	CIBERSORT
0.2361436442127635	4.0	CIBERSORT
0.17431866283304331	2.0	CIBERSORT
0.3415539655007515	1.0	CIBERSORT
0.1481082171469561	2.0	CIBERSORT
0.2530412724477775	1.0	CIBERSORT
0.33488133075268567	4.0	CIBERSORT
0.2264986554677448	4.0	CIBERSORT
0.20420893825794387	2.0	CIBERSORT
0.25193926111106524	4.0	CIBERSORT
0.2571562993639237	4.0	CIBERSORT
0.17285959348248972	1.0	CIBERSORT
0.23885872703897434	1.0	CIBERSORT
0.1533017011872414	4.0	CIBERSORT
0.22407129403467513	2.0	CIBERSORT
0.2686745363450106	1.0	CIBERSORT
0.1751761160838512	1.0	CIBERSORT
0.1782447556664999	5.0	CIBERSORT
0.12158053922708831	2.0	CIBERSORT
0.21949061269094391	4.0	CIBERSORT
0.1201482529473433	4.0	CIBERSORT
0.24721665879073043	1.0	CIBERSORT
0.2854373513288241	4.0	CIBERSORT
[truncated: 1,076 more rows]

## Sheet: figure4c
Microglia	Braak Stage	Method
0.0462731382706718	1.0	Bisque
0.0426421364848513	4.0	Bisque
0.0448277706261441	4.0	Bisque
0.0513256749826941	4.0	Bisque
0.0395485714392072	3.0	Bisque
0.0421784469654385	1.0	Bisque
0.0358839453813981	2.0	Bisque
0.0493583820575978	3.0	Bisque
0.0461873956207182	3.0	Bisque
0.0376501040686456	2.0	Bisque
0.0432987879302451	3.0	Bisque
0.0484966955203173	5.0	Bisque
0.0433841339759498	4.0	Bisque
0.0451540303346171	4.0	Bisque
0.0431345953490232	3.0	Bisque
0.0503091970594971	3.0	Bisque
0.0501645750116426	4.0	Bisque
0.0461432107572463	3.0	Bisque
0.0473989251086763	4.0	Bisque
0.0479070383424112	4.0	Bisque
0.0520880114562321	1.0	Bisque
0.0416559679976917	3.0	Bisque
0.0341007445579287	1.0	Bisque
0.041848208444812005	4.0	Bisque
0.0451898905028942	1.0	Bisque
0.0429600410429559	1.0	Bisque
0.0484690428871546	4.0	Bisque
0.047241520339196	4.0	Bisque
0.0471701513363637	1.0	Bisque
0.0495841702964977	3.0	Bisque
0.0474244337279159	5.0	Bisque
0.0338820694921484	1.0	Bisque
0.0474043330861843	3.0	Bisque
0.0460738587032543	4.0	Bisque
0.0373107260771645	4.0	Bisque
0.0473311277850014	3.0	Bisque
0.0460135786348636	4.0	Bisque
0.0447184567607166	4.0	Bisque
0.0438436124122436	3.0	Bisque
0.0471979911022995	4.0	Bisque
0.0465051915379607	2.0	Bisque
0.0397150944256362	5.0	Bisque
0.0458567062198363	3.0	Bisque
0.0400704520120516	4.0	Bisque
0.0473174948503067	3.0	Bisque
0.048176553274230996	4.0	Bisque
0.0394925836880648	3.0	Bisque
0.0401007651713729	3.0	Bisque
0.0479212709472247	3.0	Bisque
0.0486316907944619	1.0	Bisque
0.0409121667242548	3.0	Bisque
0.0368925639259628	3.0	Bisque
0.0330782320812443	3.0	Bisque
0.0479693088809458	5.0	Bisque
0.0456495680600203	2.0	Bisque
0.0515797057705017	3.0	Bisque
0.0276694661802882	2.0	Bisque
0.0467855385918154	3.0	Bisque
0.0430794313295619	0.0	Bisque
0.0510763852227417	4.0	Bisque
0.0321685944517537	3.0	Bisque
0.0503277012357824	5.0	Bisque
0.0446881475584249	1.0	Bisque
0.0490876878257611	5.0	Bisque
0.0422193331860366	5.0	Bisque
0.0424887529994371	4.0	Bisque
0.0498803012580414	4.0	Bisque
0.0386460224801842	4.0	Bisque
0.0446691721308181	0.0	Bisque
0.0347326140508359	3.0	Bisque
0.0454372706106889	4.0	Bisque
0.0389285404122974	5.0	Bisque
0.0479610880554293	4.0	Bisque
0.0438511035603935	5.0	Bisque
0.0473187735219735	3.0	Bisque
0.0489120703617039	4.0	Bisque
0.0418421599552835	5.0	Bisque
0.0440537372526875	3.0	Bisque
0.0469423420998744	5.0	Bisque
0.0431783752452556	4.0	Bisque
0.0501461342087365	5.0	Bisque
0.0445429695677397	5.0	Bisque
0.0419638592250964	4.0	Bisque
0.0450520024735492	3.0	Bisque
0.0431177911040855	3.0	Bisque
0.0418019031900823	2.0	Bisque
0.0510329694772588	5.0	Bisque
0.0444140147272281	0.0	Bisque
0.0455581811551133	5.0	Bisque
0.0443441943714758	3.0	Bisque
0.0470643847846399	3.0	Bisque
0.0462731949359505	3.0	Bisque
0.0439663382552775	2.0	Bisque
0.0456719071900691	3.0	Bisque
0.0458176166872823	3.0	Bisque
0.0490362823300688	1.0	Bisque
0.0416984907550589	3.0	Bisque
0.0438392318727254	5.0	Bisque
0.0427404005891226	4.0	Bisque
0.0398352603861013	4.0	Bisque
0.0363305401809463	4.0	Bisque
0.0430985027569326	4.0	Bisque
0.0440880323104448	5.0	Bisque
0.0451561092914282	1.0	Bisque
0.0402396310865986	4.0	Bisque
0.0457036451099617	5.0	Bisque
0.042448619780043	3.0	Bisque
0.0495804113106348	4.0	Bisque
0.0406630593051083	3.0	Bisque
0.0482259558215035	2.0	Bisque
0.0416491755877983	4.0	Bisque
0.0484832729016443	4.0	Bisque
0.0407165218099347	3.0	Bisque
0.0412379073588824	5.0	Bisque
0.04142979059587001	2.0	Bisque
0.0442388083707696	5.0	Bisque
0.0459034690212397	2.0	Bisque
0.039050342274686005	4.0	Bisque
0.0441573321181098	4.0	Bisque
0.0464350059622178	4.0	Bisque
0.0429010268860137	5.0	Bisque
0.04328344629771	3.0	Bisque
0.0391784294241449	4.0	Bisque
0.0356955034301616	4.0	Bisque
0.0462185505603797	5.0	Bisque
0.0426494941865567	2.0	Bisque
0.0491443038568102	3.0	Bisque
0.0517851074270569	3.0	Bisque
0.0481233487031329	5.0	Bisque
0.0466444959673616	4.0	Bisque
0.0426656769847662	1.0	Bisque
0.0353598365470809	1.0	Bisque
0.0380250409326972	3.0	Bisque
0.0498069652510222	5.0	Bisque
0.0493838485770493	4.0	Bisque
0.0476488558884095	1.0	Bisque
0.0425562624302779	5.0	Bisque
0.0430892188549356	3.0	Bisque
0.0509545196523234	5.0	Bisque
0.0453411616539219	4.0	Bisque
0.0399346147486287	3.0	Bisque
0.0507218661826349	3.0	Bisque
0.0416025269173389	3.0	Bisque
0.0464910869437828	4.0	Bisque
0.0501931373620862	3.0	Bisque
0.0308839419211541	3.0	Bisque
0.0426907584109267	5.0	Bisque
0.0466067313101504	5.0	Bisque
0.0465260723910587	3.0	Bisque
0.0505426191982771	3.0	Bisque
0.0419005810051001	6.0	Bisque
0.04567703708767099	4.0	Bisque
0.0421931162962538	4.0	Bisque
0.0397710783462955	1.0	Bisque
0.0475918185163893	2.0	Bisque
0.0436676915379034	3.0	Bisque
0.0436746648893313	4.0	Bisque
0.0430733821693087	3.0	Bisque
0.0370284446581617	0.0	Bisque
0.0500845017899562	5.0	Bisque
0.0490852239315391	3.0	Bisque
0.0393769871483427	3.0	Bisque
0.0332669732213739	5.0	Bisque
0.0401112409038547	5.0	Bisque
0.0473294898071303	5.0	Bisque
0.0483907490329464	5.0	Bisque
0.039297739418702	1.0	Bisque
0.0436017810470696	1.0	Bisque
0.0470138188870074	2.0	Bisque
0.0465303414678761	5.0	Bisque
0.0441716457893142	4.0	Bisque
0.0470654774819247	6.0	Bisque
0.0410671908383833	4.0	Bisque
0.0481188734051154	1.0	Bisque
0.0432817375759822	3.0	Bisque
0.0406704922833092	5.0	Bisque
0.0420463292244066	5.0	Bisque
0.0452525082825247	3.0	Bisque
0.0450849177201941	1.0	Bisque
0.0505082996339021	3.0	Bisque
0.0397636324107684	1.0	Bisque
0.0446532961316137	1.0	Bisque
0.0452689309513584	5.0	Bisque
0.0339717960355554	3.0	Bisque
0.0415617824282548	3.0	Bisque
0.0442284138854235	4.0	Bisque
0.0404102146900159	4.0	Bisque
0.0346237614025252	1.0	Bisque
0.0448680841797835	4.0	Bisque
0.0490040344716175	1.0	Bisque
0.041753431020571	4.0	Bisque
0.0447127021724278	4.0	Bisque
0.0462719492903819	4.0	Bisque
0.0418299982702308	4.0	Bisque
0.0378784483112325	1.0	Bisque
0.0405550278421764	2.0	Bisque
0.0457807761974531	3.0	Bisque
0.0428717680734554	4.0	Bisque
0.0434858832801468	5.0	Bisque
0.0489210962846926	3.0	Bisque
0.0410646359007837	4.0	Bisque
0.0459518274496466	5.0	Bisque
0.0383985559706119	4.0	Bisque
0.0451374646862032	3.0	Bisque
0.0436418645726565	4.0	Bisque
0.0400573507638943	5.0	Bisque
0.0439100168637478	4.0	Bisque
0.0596964312530273	4.0	Bisque
0.0469676706778646	3.0	Bisque
0.0479332807841096	4.0	Bisque
0.0432362067199118	5.0	Bisque
0.0403122269005549	4.0	Bisque
0.0446675328457512	1.0	Bisque
0.0456760453315133	2.0	Bisque
0.0471099189759221	3.0	Bisque
0.0479777363426883	1.0	Bisque
0.0467177331546069	4.0	Bisque
0.0389773778124227	5.0	Bisque
0.0535539343481138	2.0	Bisque
0.03701928870191001	3.0	Bisque
0.0435581788660778	5.0	Bisque
0.05014978757670599	4.0	Bisque
0.0371438156694501	4.0	Bisque
0.0451986742499723	4.0	Bisque
0.0454697722097097	3.0	Bisque
0.0407335163027101	4.0	Bisque
0.0348356389186825	5.0	Bisque
0.0375239330472441	4.0	Bisque
0.0355035434468577	3.0	Bisque
0.048883059373693	5.0	Bisque
0.0454515305773746	1.0	Bisque
0.0411346245263659	2.0	Bisque
0.0472494692535194	3.0	Bisque
0.048451449046122	4.0	Bisque
0.0461383084122312	5.0	Bisque
0.0460539244853716	4.0	Bisque
0.0526855403006916	4.0	Bisque
0.0380129927742969	4.0	Bisque
0.0428309896250405	4.0	Bisque
0.0418756691919276	2.0	Bisque
0.0392651016598079	5.0	Bisque
0.0414597125848211	5.0	Bisque
0.0410588238088443	4.0	Bisque
0.0468365454286089	3.0	Bisque
0.0418151882217945	2.0	Bisque
0.0441916352326894	3.0	Bisque
0.0421352410262403	3.0	Bisque
0.0377116205444582	5.0	Bisque
0.0417507712247434	4.0	Bisque
0.0500221894436303	4.0	Bisque
0.0461751641682677	2.0	Bisque
0.0442962934129368	3.0	Bisque
0.037247500464769996	4.0	Bisque
0.0427985516888061	2.0	Bisque
0.0427382021480365	1.0	Bisque
0.0423941643885967	6.0	Bisque
0.0392085870745012	5.0	Bisque
0.0461549576513933	3.0	Bisque
0.0322366929439311	4.0	Bisque
0.0355231070174732	4.0	Bisque
0.0487904874646875	3.0	Bisque
0.039570038411238	3.0	Bisque
0.0421705403981048	5.0	Bisque
0.040116650367692	3.0	Bisque
0.0449647214932008	4.0	Bisque
0.0243749383502803	3.0	Bisque
0.0403739897274337	4.0	Bisque
0.0485006021592204	4.0	Bisque
0.0502439726460702	4.0	Bisque
0.0371443251814262	5.0	Bisque
0.0482155391624569	4.0	Bisque
0.0417973145841884	4.0	Bisque
0.0445513593622663	3.0	Bisque
0.0456140198410266	3.0	Bisque
0.0467212975815208	1.0	Bisque
0.0430119921256187	3.0	Bisque
0.0492715766654648	3.0	Bisque
0.0410725666412944	4.0	Bisque
0.0377760200663291	4.0	Bisque
0.044332847242618	2.0	Bisque
0.0426482078856814	5.0	Bisque
0.0467576324096712	2.0	Bisque
0.0383157680446103	4.0	Bisque
0.0408249110923652	1.0	Bisque
0.0403264215051996	3.0	Bisque
0.0368832452052102	4.0	Bisque
0.0416882067852929	4.0	Bisque
0.0451691904287811	4.0	Bisque
0.042999523357806	2.0	Bisque
0.0404000873690345	3.0	Bisque
0.0444957730790575	3.0	Bisque
0.0438689707137437	1.0	Bisque
0.0405946487553848	5.0	Bisque
0.0435942910748091	5.0	Bisque
0.0435312585822926	4.0	Bisque
0.0259745278130444	3.0	Bisque
0.0332411469252104	4.0	Bisque
0.0475347451762166	2.0	Bisque
0.0430138233953658	3.0	Bisque
0.0401862176709478	3.0	Bisque
0.0395277356604824	4.0	Bisque
0.0443999136344786	2.0	Bisque
0.0379060242466112	2.0	Bisque
0.0498239259610701	3.0	Bisque
0.0453876544621241	0.0	Bisque
0.0371977107395673	2.0	Bisque
0.0389650221572793	4.0	Bisque
0.0425858955357669	4.0	Bisque
0.0424202236488098	1.0	Bisque
0.0440813508736882	4.0	Bisque
0.0484961106385149	4.0	Bisque
0.039391076747614995	4.0	Bisque
0.0469900071993156	5.0	Bisque
0.0434715478578274	5.0	Bisque
0.0413295388126045	5.0	Bisque
0.0474143035837565	3.0	Bisque
0.0452978746790168	3.0	Bisque
0.0453727115883844	5.0	Bisque
0.0411929494286494	1.0	Bisque
0.0632055853009559	5.0	Bisque
0.0342545847675948	3.0	Bisque
0.0437934470610577	3.0	Bisque
0.0474805146793293	1.0	Bisque
0.040746512669473996	3.0	Bisque
0.0546468947728884	4.0	Bisque
0.0451440008709239	3.0	Bisque
0.0448580965904707	5.0	Bisque
0.0498797633910189	4.0	Bisque
0.0449278366276622	5.0	Bisque
0.043328836133890006	4.0	Bisque
0.0415057596178836	3.0	Bisque
0.0419746584348354	2.0	Bisque
0.0464985491515651	2.0	Bisque
0.0502833250256028	4.0	Bisque
0.0460805924428963	4.0	Bisque
0.0360697755682852	3.0	Bisque
0.0453035850907067	3.0	Bisque
0.045013432814306996	4.0	Bisque
0.0445148439292519	5.0	Bisque
0.0425655159909582	2.0	Bisque
0.0469173003245117	5.0	Bisque
0.0467760829108699	3.0	Bisque
0.0456921327606288	5.0	Bisque
0.0433885122959786	4.0	Bisque
0.0364934505277174	6.0	Bisque
0.0512897489033206	4.0	Bisque
0.0445180425192669	4.0	Bisque
0.0415637209988894	2.0	Bisque
0.034995348248626	3.0	Bisque
0.0468123307368124	2.0	Bisque
0.0451188540641577	5.0	Bisque
0.0440033790999051	4.0	Bisque
0.0446667080254118	2.0	Bisque
0.043511440264969996	3.0	Bisque
0.0433215777017612	5.0	Bisque
0.0468377805683892	3.0	Bisque
0.0325896254376353	4.0	Bisque
0.0403592302529351	4.0	Bisque
0.0434388903048659	3.0	Bisque
0.0317831668498943	3.0	Bisque
0.0403563833495702	2.0	Bisque
0.0433245092012189	3.0	Bisque
0.03794804078942501	4.0	Bisque
0.0491068898597382	4.0	Bisque
0.0469636032616622	5.0	Bisque
0.0449705415332923	3.0	Bisque
0.0375012689272954	5.0	Bisque
0.0429901480319138	5.0	Bisque
0.0412420666137722	5.0	Bisque
0.0510019425950194	1.0	Bisque
0.044751088591522006	3.0	Bisque
0.0415041727200739	4.0	Bisque
0.0512560142227608	5.0	Bisque
0.0418898699488122	3.0	Bisque
0.0482293366730392	4.0	Bisque
0.0432563048380919	2.0	Bisque
0.044466717192997	0.0	Bisque
0.0534939733792173	3.0	Bisque
0.0411730317483498	1.0	Bisque
0.0426574844198937	5.0	Bisque
0.036404922057897	3.0	Bisque
0.04275765975923101	4.0	Bisque
0.0440804714738572	4.0	Bisque
0.0443731109145464	4.0	Bisque
0.0429782354696847	4.0	Bisque
0.04542723608202401	4.0	Bisque
0.041127188399039	4.0	Bisque
0.0473790517129747	2.0	Bisque
0.0419087750310677	3.0	Bisque
0.0455530768657822	3.0	Bisque
0.042206969381167005	4.0	Bisque
0.039697631553243	4.0	Bisque
0.0463132987274733	4.0	Bisque
0.0429942401330862	3.0	Bisque
0.0463065341308549	3.0	Bisque
0.0418329409954419	4.0	Bisque
0.0467356247067765	4.0	Bisque
0.036837942794966	1.0	Bisque
0.0474455701068203	4.0	Bisque
0.04816587595263099	3.0	Bisque
0.0482023131540173	1.0	Bisque
0.0444435794447639	2.0	Bisque
0.0449768325107386	4.0	Bisque
0.0406862912073087	2.0	Bisque
0.0457114447209819	4.0	Bisque
0.0436451684519392	3.0	Bisque
0.0395679524126055	1.0	Bisque
0.0483842510118783	4.0	Bisque
0.0425654805793986	3.0	Bisque
0.0450777702705276	5.0	Bisque
0.0490892498321302	5.0	Bisque
0.0413849960039776	5.0	Bisque
0.05393327614117	4.0	Bisque
0.0412243612648278	6.0	Bisque
0.0434208430879123	3.0	Bisque
0.042504666153563	4.0	Bisque
0.0401207974092106	1.0	Bisque
0.0402598468474912	2.0	Bisque
0.0432398314178455	3.0	Bisque
0.0394710632325607	3.0	Bisque
0.0445021575475888	1.0	Bisque
0.0420072163545542	5.0	Bisque
0.0507511663228718	3.0	Bisque
0.0366964703993179	4.0	Bisque
0.0472880413640552	4.0	Bisque
0.0506362457609848	3.0	Bisque
0.0382160697824785	1.0	Bisque
0.0436358613536241	3.0	Bisque
0.0440114241313953	5.0	Bisque
0.0589883131251754	4.0	Bisque
0.0395900739453083	5.0	Bisque
0.0457542057933262	2.0	Bisque
0.0459124009631617	4.0	Bisque
0.0447972959889346	3.0	Bisque
0.0422316140234143	3.0	Bisque
0.0395877606881204	5.0	Bisque
0.0461216818602344	4.0	Bisque
0.0418165760801502	3.0	Bisque
0.0410013445198236	3.0	Bisque
0.042386543825394994	3.0	Bisque
0.0382038142124534	3.0	Bisque
0.0434221253921378	4.0	Bisque
0.0482732383577458	5.0	Bisque
0.0456685499350842	3.0	Bisque
0.0421288808482188	1.0	Bisque
0.0446743117526345	3.0	Bisque
0.0498677488590452	4.0	Bisque
0.0416276745526202	4.0	Bisque
0.0434487338306441	5.0	Bisque
0.0444851613014085	5.0	Bisque
0.0396381022410439	5.0	Bisque
0.0454286636661669	3.0	Bisque
0.0384788939758714	3.0	Bisque
0.0460027643633517	4.0	Bisque
0.0447250635991565	6.0	Bisque
0.0431718347367923	5.0	Bisque
0.0422125451539392	5.0	Bisque
0.0499890816311263	2.0	Bisque
0.0365735738510756	2.0	Bisque
0.0409541967086006	4.0	Bisque
0.0367843889208738	4.0	Bisque
0.0412606850191517	4.0	Bisque
0.0382903074603826	4.0	Bisque
0.0414799044346003	3.0	Bisque
0.0429847942547301	3.0	Bisque
0.0463889019205254	4.0	Bisque
0.0449909779991507	3.0	Bisque
0.0418671510566611	4.0	Bisque
0.0456296050621524	3.0	Bisque
0.0358770486647236	3.0	Bisque
0.0441810793411347	2.0	Bisque
0.0444495050957446	1.0	Bisque
0.0451642568679491	3.0	Bisque
0.0435924795260123	4.0	Bisque
0.039012957594719004	2.0	Bisque
0.0435385783596966	4.0	Bisque
0.0363293490525925	3.0	Bisque
0.0430870070425583	3.0	Bisque
0.0469954330466985	2.0	Bisque
0.0417207807008624	5.0	Bisque
0.0488001047968431	3.0	Bisque
0.0455517409493049	3.0	Bisque
0.0416903955823776	3.0	Bisque
0.0459435780591908	3.0	Bisque
0.0329123706786117	3.0	Bisque
0.0436820816199182	5.0	Bisque
0.0397359232476527	3.0	Bisque
0.0413954371754569	5.0	Bisque
0.0410621667688708	3.0	Bisque
0.0466799698362425	4.0	Bisque
0.0500643030224014	3.0	Bisque
0.0413382121071715	3.0	Bisque
0.0445082870809487	2.0	Bisque
0.0381088451532371	4.0	Bisque
0.0395236503710304	5.0	Bisque
0.0419564846510937	5.0	Bisque
0.0468435880363039	5.0	Bisque
0.0448985819204282	5.0	Bisque
0.0396698361858768	5.0	Bisque
0.0428246744553358	4.0	Bisque
0.0432575184885523	5.0	Bisque
0.0370893011992469	4.0	Bisque
0.0434480682138561	3.0	Bisque
0.0472372882176661	3.0	Bisque
0.0445294288381436	4.0	Bisque
0.0398017778718576	5.0	Bisque
0.0440077575240792	4.0	Bisque
0.0414603846146264	2.0	Bisque
0.0361094459369637	4.0	Bisque
0.0464350418707897	5.0	Bisque
0.0462373204794744	4.0	Bisque
0.0398128526866639	4.0	Bisque
0.0430775017307838	3.0	Bisque
0.042200293780512	4.0	Bisque
0.0478875268060378	3.0	Bisque
0.0474596079163164	4.0	Bisque
0.0439749686776967	5.0	Bisque
0.0575683257791959	5.0	Bisque
0.0570808997691874	4.0	Bisque
0.0430247800780459	4.0	Bisque
0.0611194885185433	5.0	Bisque
0.0406198869417735	5.0	Bisque
0.0601873978130763	4.0	Bisque
0.033957739179238	4.0	Bisque
0.0438519651999711	4.0	Bisque
0.0488521584233454	4.0	Bisque
0.05599432960997099	4.0	Bisque
0.047888608032876	5.0	Bisque
0.0495634861790404	4.0	Bisque
0.0579194814443811	2.0	Bisque
0.0473868841827813	2.0	Bisque
0.0454358410852594	4.0	Bisque
0.0528245229650592	4.0	Bisque
0.0604552953489844	3.0	Bisque
0.052669563898444995	5.0	Bisque
0.0607837961574903	4.0	Bisque
0.0564222733067782	5.0	Bisque
0.0617123868997518	4.0	Bisque
0.0524601282855534	5.0	Bisque
0.0374293150146889	1.0	Bisque
0.0391352783858709	4.0	Bisque
0.0431141210753955	4.0	Bisque
0.0319321016898866	5.0	Bisque
0.0563071935256565	4.0	Bisque
0.0552024754374704	5.0	Bisque
0.0476427393830473	4.0	Bisque
0.0406117359189318	5.0	Bisque
0.0559151252212095	5.0	Bisque
0.0465947946091783	4.0	Bisque
0.0467231346139288	5.0	Bisque
0.0544685721740636	4.0	Bisque
0.0494245579417928	2.0	Bisque
0.0545621050447779	5.0	Bisque
0.0459096552376143	5.0	Bisque
0.0574329898903365	4.0	Bisque
0.0452923574204844	4.0	Bisque
0.0470069135686625	4.0	Bisque
0.0482866224350968	1.0	Bisque
0.0486411460092927	4.0	Bisque
0.0526323997686771	4.0	Bisque
0.0459158468656253	3.0	Bisque
0.0438565029542612	3.0	Bisque
0.0562584218259476	3.0	Bisque
0.053968610513912996	3.0	Bisque
0.0603878305897856	5.0	Bisque
0.05945786177822499	5.0	Bisque
0.0522980692483378	3.0	Bisque
0.0572452971128132	5.0	Bisque
0.0464735277214423	3.0	Bisque
0.0484669725510575	5.0	Bisque
0.0557803623472771	4.0	Bisque
0.0553930822258997	2.0	Bisque
0.0579791212849227	4.0	Bisque
0.0575149885761722	3.0	Bisque
0.0488410657027507	4.0	Bisque
0.0581281285885339	5.0	Bisque
0.0573262483248519	3.0	Bisque
0.0551634164874804	5.0	Bisque
0.0567668521902623	4.0	Bisque
0.0446449021767822	3.0	Bisque
0.0452919894153793	4.0	Bisque
0.0420587135147303	3.0	Bisque
0.0468342092565578	4.0	Bisque
0.0436200505997347	3.0	Bisque
0.0349928606850431	2.0	Bisque
0.0415858736840628	5.0	Bisque
0.0486180313374668	4.0	Bisque
0.0455170006915866	4.0	Bisque
0.0512741953569212	5.0	Bisque
0.0457618701193716	4.0	Bisque
0.0563117932137623	5.0	Bisque
0.0571396823258321	5.0	Bisque
0.0483828893796997	3.0	Bisque
0.0546178094578288	4.0	Bisque
0.0565777524093541	5.0	Bisque
0.0545501857517639	5.0	Bisque
0.0422104643276097	4.0	Bisque
0.0482732015795339	3.0	Bisque
0.041022674161308996	4.0	Bisque
0.0583451730053465	4.0	Bisque
0.0406696945016501	5.0	Bisque
0.0479005431425953	3.0	Bisque
0.05181208480157	1.0	Bisque
0.0359684128579497	5.0	Bisque
0.0375620336326866	4.0	Bisque
0.0471724585215348	5.0	Bisque
0.0440506598718979	4.0	Bisque
0.0337397033462468	4.0	Bisque
0.0446448495257088	0.0	Bisque
0.0556658963919206	4.0	Bisque
0.0402714128915466	3.0	Bisque
0.0390417778540164	4.0	Bisque
0.0533608667117955	4.0	Bisque
0.0351226124772017	4.0	Bisque
0.053934598903024	5.0	Bisque
0.0388782826704599	2.0	Bisque
0.0586777143412813	4.0	Bisque
0.0494643650370007	5.0	Bisque
0.0469753545127494	3.0	Bisque
0.0398540365142038	3.0	Bisque
0.0481273084708792	6.0	Bisque
0.0611769545984462	4.0	Bisque
0.060333232155713	3.0	Bisque
0.0463835194913884	5.0	Bisque
0.0547568519333925	5.0	Bisque
0.0321721994391345	4.0	Bisque
0.0375798079273186	3.0	Bisque
0.0469353184919922	4.0	Bisque
0.22229519696105499	1.0	MuSiC
0.0777787466256248	4.0	MuSiC
0.108077962574696	4.0	MuSiC
0.0697822793831563	4.0	MuSiC
0.0990120226873352	3.0	MuSiC
0.11586822368335901	1.0	MuSiC
0.0598505238332903	2.0	MuSiC
0.0988678296406422	3.0	MuSiC
0.08936971901129	3.0	MuSiC
0.0757765142068558	2.0	MuSiC
0.129951710062318	3.0	MuSiC
0.0946273080985395	5.0	MuSiC
0.0756393017815489	4.0	MuSiC
0.0608893770714664	4.0	MuSiC
0.104808625895038	3.0	MuSiC
0.0589554980146627	3.0	MuSiC
0.0709654747322147	4.0	MuSiC
0.10250812251215101	3.0	MuSiC
0.0950056592987363	4.0	MuSiC
0.0861744321522401	4.0	MuSiC
0.10828015914621199	1.0	MuSiC
0.192069921107571	3.0	MuSiC
0.060928884971661	1.0	MuSiC
0.074791561399093	4.0	MuSiC
0.09339650440497098	1.0	MuSiC
0.123001780568981	1.0	MuSiC
0.0786733830392551	4.0	MuSiC
0.10288366183733198	4.0	MuSiC
0.0642762448594358	1.0	MuSiC
0.044641141886519006	3.0	MuSiC
0.0615790326924076	5.0	MuSiC
0.11633214082831599	1.0	MuSiC
0.100274813058966	3.0	MuSiC
0.0862996871721754	4.0	MuSiC
0.0759350264330637	4.0	MuSiC
0.13730382803271998	3.0	MuSiC
0.0619132692378028	4.0	MuSiC
0.0638924482665411	4.0	MuSiC
0.11251496719979999	3.0	MuSiC
0.0462464294288367	4.0	MuSiC
0.0754230519014936	2.0	MuSiC
0.0720529649941726	5.0	MuSiC
0.0467311833366382	3.0	MuSiC
0.10684738369637299	4.0	MuSiC
0.0944466151687822	3.0	MuSiC
0.0663861377575008	4.0	MuSiC
0.11902816903944301	3.0	MuSiC
0.0696147551586845	3.0	MuSiC
0.0767325293063845	3.0	MuSiC
0.10227737142150098	1.0	MuSiC
0.0647259566320561	3.0	MuSiC
0.0950328336356114	3.0	MuSiC
0.0191549146610647	3.0	MuSiC
0.11542488180524099	5.0	MuSiC
0.0356793827949031	2.0	MuSiC
0.0387831837672252	3.0	MuSiC
0.0795564436999117	2.0	MuSiC
0.0555979506665008	3.0	MuSiC
0.0221453249584408	0.0	MuSiC
0.144476078963721	4.0	MuSiC
0.0463299644297784	3.0	MuSiC
0.135056686065823	5.0	MuSiC
0.146620697601689	1.0	MuSiC
0.0667229639796391	5.0	MuSiC
0.0594248073562878	5.0	MuSiC
0.0935630236491303	4.0	MuSiC
0.0902814394797585	4.0	MuSiC
0.0778228331278021	4.0	MuSiC
0.0271982939461405	0.0	MuSiC
0.128506302071234	3.0	MuSiC
0.0608603166606656	4.0	MuSiC
0.0964262284973847	5.0	MuSiC
0.0598112633826828	4.0	MuSiC
0.060908114815591	5.0	MuSiC
0.0913611783967623	3.0	MuSiC
0.053963195104124	4.0	MuSiC
0.054178750181292	5.0	MuSiC
0.10577427615933001	3.0	MuSiC
0.0948276242105637	5.0	MuSiC
0.131142307321195	4.0	MuSiC
0.0614744217886714	5.0	MuSiC
0.15187623466330402	5.0	MuSiC
0.0988456051442863	4.0	MuSiC
0.0498336682033474	3.0	MuSiC
0.0581312961229943	3.0	MuSiC
0.06973173909579901	2.0	MuSiC
0.112324518544059	5.0	MuSiC
0.0921617373032464	0.0	MuSiC
0.10811847530008599	5.0	MuSiC
0.0414687405791159	3.0	MuSiC
0.0774014643762587	3.0	MuSiC
0.0424752836863778	3.0	MuSiC
0.0804864841873529	2.0	MuSiC
0.140325846265544	3.0	MuSiC
0.0603408710194314	3.0	MuSiC
0.0611008304915947	1.0	MuSiC
0.116781240587874	3.0	MuSiC
0.0808555393448072	5.0	MuSiC
0.109263640777142	4.0	MuSiC
0.11514581741419301	4.0	MuSiC
0.0866440118561022	4.0	MuSiC
0.0876700451265652	4.0	MuSiC
0.0706324249313189	5.0	MuSiC
0.07103816563775799	1.0	MuSiC
0.1056223351127	4.0	MuSiC
0.0716441630929477	5.0	MuSiC
0.067824153518192	3.0	MuSiC
0.0668602727351326	4.0	MuSiC
0.06326871101377	3.0	MuSiC
0.0487562979414432	2.0	MuSiC
0.0796218774631938	4.0	MuSiC
0.10360441403440303	4.0	MuSiC
0.0757107111324912	3.0	MuSiC
0.217263115543205	5.0	MuSiC
0.105468856049357	2.0	MuSiC
0.0955739081426736	5.0	MuSiC
0.104112601021357	2.0	MuSiC
0.10387849993404198	4.0	MuSiC
0.0648496928192782	4.0	MuSiC
0.0917364224933294	4.0	MuSiC
0.123245142346806	5.0	MuSiC
0.0896405356708085	3.0	MuSiC
0.22374573030326	4.0	MuSiC
0.105291923439124	4.0	MuSiC
0.07750553857001	5.0	MuSiC
0.0515689573274127	2.0	MuSiC
0.115207970663381	3.0	MuSiC
0.0565747891849315	3.0	MuSiC
0.202391075455857	5.0	MuSiC
0.0743640983464594	4.0	MuSiC
0.0983266662434096	1.0	MuSiC
0.0288457503346558	1.0	MuSiC
0.14670792699441298	3.0	MuSiC
0.14954842938613	5.0	MuSiC
0.104828901905136	4.0	MuSiC
0.0569041034648541	1.0	MuSiC
0.0661929509818951	5.0	MuSiC
0.11275012224941801	3.0	MuSiC
0.0983715750589051	5.0	MuSiC
0.089950614824015	4.0	MuSiC
0.0600228620051298	3.0	MuSiC
0.106376314584907	3.0	MuSiC
0.0699993414027671	3.0	MuSiC
0.0559887084256025	4.0	MuSiC
0.0665154183692585	3.0	MuSiC
0.102444681093915	3.0	MuSiC
0.10092428763669001	5.0	MuSiC
0.076195296536535	5.0	MuSiC
0.125988630831905	3.0	MuSiC
0.0706494289716618	3.0	MuSiC
0.0951032300098226	6.0	MuSiC
0.0736077977546562	4.0	MuSiC
0.0748014769446712	4.0	MuSiC
0.0935089788107231	1.0	MuSiC
0.142662141849817	2.0	MuSiC
0.13298855360925801	3.0	MuSiC
0.140304944902804	4.0	MuSiC
0.102034781301705	3.0	MuSiC
0.0790972311422719	0.0	MuSiC
0.0764207086123515	5.0	MuSiC
0.0592913232825269	3.0	MuSiC
0.0583036939646164	3.0	MuSiC
0.130079299121176	5.0	MuSiC
0.11915121973103099	5.0	MuSiC
0.0686828903674231	5.0	MuSiC
0.14962479428671	5.0	MuSiC
0.07560639841660201	1.0	MuSiC
0.10787093407366302	1.0	MuSiC
0.10034912271693303	2.0	MuSiC
0.05733820886955099	5.0	MuSiC
0.106217257909478	4.0	MuSiC
0.0675853975880165	6.0	MuSiC
0.0797570693913779	4.0	MuSiC
0.0763047517692839	1.0	MuSiC
0.129551918437174	3.0	MuSiC
0.0504858711951115	5.0	MuSiC
0.135569466210299	5.0	MuSiC
0.0673861135958709	3.0	MuSiC
0.116120831373813	1.0	MuSiC
0.0621815908940551	3.0	MuSiC
0.0869659895818292	1.0	MuSiC
0.0934211883463278	1.0	MuSiC
0.0825502077580862	5.0	MuSiC
0.105667646494187	3.0	MuSiC
0.0640694389810832	3.0	MuSiC
0.152092942376421	4.0	MuSiC
0.09298961706440302	4.0	MuSiC
0.10591183996732101	1.0	MuSiC
0.11659211713286399	4.0	MuSiC
0.0690620310306602	1.0	MuSiC
0.0743341995072905	4.0	MuSiC
0.108401816501	4.0	MuSiC
0.107248113928845	4.0	MuSiC
0.0929871612881127	4.0	MuSiC
0.11513115675919	1.0	MuSiC
0.14316465318007998	2.0	MuSiC
0.12285571703092199	3.0	MuSiC
0.08569219533731601	4.0	MuSiC
0.0863043314409475	5.0	MuSiC
0.06005607162081201	3.0	MuSiC
0.114537169226096	4.0	MuSiC
0.0838624369382062	5.0	MuSiC
0.118544887953541	4.0	MuSiC
0.0975129877726723	3.0	MuSiC
0.0773814950914102	4.0	MuSiC
0.0882456973464558	5.0	MuSiC
0.0914353840658489	4.0	MuSiC
0.0608052939598097	4.0	MuSiC
0.0888968723503545	3.0	MuSiC
0.0818475938137655	4.0	MuSiC
0.109280081626932	5.0	MuSiC
0.0984937776566982	4.0	MuSiC
0.0964581274445323	1.0	MuSiC
0.103862559897351	2.0	MuSiC
0.0860788207357998	3.0	MuSiC
0.0353181256715605	1.0	MuSiC
0.0982683961032867	4.0	MuSiC
0.0985325518048285	5.0	MuSiC
0.0478566549674938	2.0	MuSiC
0.22840936617872898	3.0	MuSiC
0.0486917217020485	5.0	MuSiC
0.0742433740439482	4.0	MuSiC
0.0691780497343094	4.0	MuSiC
0.0981131779805996	4.0	MuSiC
0.0859291002577292	3.0	MuSiC
0.085361646828173	4.0	MuSiC
0.158796360215114	5.0	MuSiC
0.0653862045129544	4.0	MuSiC
0.102794068111226	3.0	MuSiC
0.09951414498418501	5.0	MuSiC
0.10300713178841198	1.0	MuSiC
0.0908110729779253	2.0	MuSiC
0.0775506483350945	3.0	MuSiC
0.0951359315441284	4.0	MuSiC
0.0570969436918661	5.0	MuSiC
0.0515467534314485	4.0	MuSiC
0.0363332189577548	4.0	MuSiC
0.0790108872482645	4.0	MuSiC
0.0784824094871093	4.0	MuSiC
0.0419869265024722	2.0	MuSiC
0.13828723293952302	5.0	MuSiC
0.0652144243497889	5.0	MuSiC
0.0843221008697899	4.0	MuSiC
0.101039004745362	3.0	MuSiC
0.109913165084705	2.0	MuSiC
0.0676702792821704	3.0	MuSiC
0.100974929092717	3.0	MuSiC
0.0812158594936173	5.0	MuSiC
0.0562379126645219	4.0	MuSiC
0.0585220917375112	4.0	MuSiC
0.0505831840794448	2.0	MuSiC
0.067492200361986	3.0	MuSiC
0.10527112278148801	4.0	MuSiC
0.0910156659908319	2.0	MuSiC
0.08184002917959798	1.0	MuSiC
0.0771480107036908	6.0	MuSiC
0.072530672467209	5.0	MuSiC
0.057380612628964996	3.0	MuSiC
0.11343485399442801	4.0	MuSiC
0.0762150401462465	4.0	MuSiC
0.0681780949807377	3.0	MuSiC
0.0845076395893742	3.0	MuSiC
0.0574937429294132	5.0	MuSiC
0.08120152224415401	3.0	MuSiC
0.0514370861719359	4.0	MuSiC
0.10551697644242801	3.0	MuSiC
0.0583849567249864	4.0	MuSiC
0.101264353775443	4.0	MuSiC
0.0978610136455321	4.0	MuSiC
0.0751909025921135	5.0	MuSiC
0.080343498302722	4.0	MuSiC
0.0964975231694458	4.0	MuSiC
0.0856957210506443	3.0	MuSiC
0.0630560945304429	3.0	MuSiC
0.0604030379909593	1.0	MuSiC
0.0732649892391511	3.0	MuSiC
0.0736360834249641	3.0	MuSiC
0.079322268965803	4.0	MuSiC
0.11338522901878301	4.0	MuSiC
0.0837829722800223	2.0	MuSiC
0.0885483215318211	5.0	MuSiC
0.0653923336031989	2.0	MuSiC
0.119343658176693	4.0	MuSiC
0.0870564809627234	1.0	MuSiC
0.0713256984375614	3.0	MuSiC
0.10635796097172198	4.0	MuSiC
0.0826086697296146	4.0	MuSiC
0.093961459736527	4.0	MuSiC
0.0917189652956288	2.0	MuSiC
0.129650137483076	3.0	MuSiC
0.0479938002777026	3.0	MuSiC
0.0354354832314998	1.0	MuSiC
0.0926423111991919	5.0	MuSiC
0.0596599284282728	5.0	MuSiC
0.0603016360775817	4.0	MuSiC
0.14688989569590802	3.0	MuSiC
0.0815219269042561	4.0	MuSiC
0.0807937201066961	2.0	MuSiC
0.17507885960454003	3.0	MuSiC
0.134203560485815	3.0	MuSiC
0.0657757467941342	4.0	MuSiC
0.053008607508388005	2.0	MuSiC
0.105389598918487	2.0	MuSiC
0.0703560675969182	3.0	MuSiC
0.0338833320683455	0.0	MuSiC
0.0754380587259045	2.0	MuSiC
0.17614550514711802	4.0	MuSiC
0.133107003980532	4.0	MuSiC
0.087063810934253	1.0	MuSiC
0.0504206969365196	4.0	MuSiC
0.06878328005085699	4.0	MuSiC
0.0872763462168777	4.0	MuSiC
0.0448112363885642	5.0	MuSiC
0.107714713153497	5.0	MuSiC
0.072279630884547	5.0	MuSiC
0.052056955535044996	3.0	MuSiC
0.0832334215299936	3.0	MuSiC
0.0703924942668957	5.0	MuSiC
0.0707866971211748	1.0	MuSiC
0.0248145150462428	5.0	MuSiC
0.121201321714356	3.0	MuSiC
0.0532831727379221	3.0	MuSiC
0.13269706471141302	1.0	MuSiC
0.12310981054292999	3.0	MuSiC
0.0418239226097993	4.0	MuSiC
0.0536172149767071	3.0	MuSiC
0.085430632464676	5.0	MuSiC
0.108577303044797	4.0	MuSiC
0.0987199609190942	5.0	MuSiC
0.0732400743967355	4.0	MuSiC
0.08142816418087799	3.0	MuSiC
0.0705121151428325	2.0	MuSiC
0.0777117508105401	2.0	MuSiC
0.0638428420349287	4.0	MuSiC
0.055434949235178	4.0	MuSiC
0.10369571474225599	3.0	MuSiC
0.0856732890576457	3.0	MuSiC
0.0941036412006325	4.0	MuSiC
0.0688193496278794	5.0	MuSiC
0.0578997892005094	2.0	MuSiC
0.0844924562827608	5.0	MuSiC
0.0636482044855034	3.0	MuSiC
0.134911214732748	5.0	MuSiC
0.0555477428620067	4.0	MuSiC
0.112466750259831	6.0	MuSiC
0.0841919813000603	4.0	MuSiC
0.0777891724842035	4.0	MuSiC
0.0781933289421638	2.0	MuSiC
0.1511360163706	3.0	MuSiC
0.0755426161734881	2.0	MuSiC
0.108956297090191	5.0	MuSiC
0.11469977000491802	4.0	MuSiC
0.0931381263953153	2.0	MuSiC
0.18664205223326802	3.0	MuSiC
0.113149689804863	5.0	MuSiC
0.0605981889965056	3.0	MuSiC
0.0803398869656806	4.0	MuSiC
0.110611643541767	4.0	MuSiC
0.0819405054529152	3.0	MuSiC
0.11986707301367899	3.0	MuSiC
0.0604083577578828	2.0	MuSiC
0.11857799468418699	3.0	MuSiC
0.101650171712244	4.0	MuSiC
0.0757835321708859	4.0	MuSiC
0.0974815202561032	5.0	MuSiC
0.0415450606660055	3.0	MuSiC
0.0964349791575469	5.0	MuSiC
0.0859537677268233	5.0	MuSiC
0.0921120609782953	5.0	MuSiC
0.155166589471442	1.0	MuSiC
0.0588311871709693	3.0	MuSiC
0.045056981255096995	4.0	MuSiC
0.10686044023828599	5.0	MuSiC
0.18071618787473398	3.0	MuSiC
0.0922190274705641	4.0	MuSiC
0.09807146135350099	2.0	MuSiC
0.0567919563010679	0.0	MuSiC
0.0630944979627823	3.0	MuSiC
0.039854065574557	1.0	MuSiC
0.0920609014932445	5.0	MuSiC
0.18589060561325302	3.0	MuSiC
0.101203233683458	4.0	MuSiC
0.10657259782717801	4.0	MuSiC
0.128305791763107	4.0	MuSiC
0.0820818910101755	4.0	MuSiC
0.07865413432601501	4.0	MuSiC
0.07267809185663	4.0	MuSiC
0.0846566712297517	2.0	MuSiC
0.06352705888809901	3.0	MuSiC
0.0575931573862441	3.0	MuSiC
0.0871332150772713	4.0	MuSiC
0.0639050983461505	4.0	MuSiC
0.0651948339959382	4.0	MuSiC
0.161680457885271	3.0	MuSiC
0.0555195075759768	3.0	MuSiC
0.0591587230070745	4.0	MuSiC
0.0747256189630419	4.0	MuSiC
0.0975574942955395	1.0	MuSiC
0.0608272510030953	4.0	MuSiC
0.0808027671948052	3.0	MuSiC
0.057599523966716	1.0	MuSiC
0.0622867761966503	2.0	MuSiC
0.0658439150534967	4.0	MuSiC
0.0597448479940451	2.0	MuSiC
0.0716069057868396	4.0	MuSiC
0.07623294155900298	3.0	MuSiC
0.0512298236085333	1.0	MuSiC
0.0844912708151921	4.0	MuSiC
0.0618239041644133	3.0	MuSiC
0.0813414667756385	5.0	MuSiC
0.0403797119489745	5.0	MuSiC
0.0792396038917961	5.0	MuSiC
0.0511706954913582	4.0	MuSiC
0.118388651609641	6.0	MuSiC
0.0955766762674811	3.0	MuSiC
0.0954525674164482	4.0	MuSiC
0.11772444008795001	1.0	MuSiC
0.0917169286365074	2.0	MuSiC
0.0954730163603768	3.0	MuSiC
0.0231858048410151	3.0	MuSiC
0.12105170840329099	1.0	MuSiC
0.0881591030064797	5.0	MuSiC
0.095169917735044	3.0	MuSiC
0.0722344778222549	4.0	MuSiC
0.108331823466559	4.0	MuSiC
0.18765238543949697	3.0	MuSiC
0.0789704932815734	1.0	MuSiC
0.0736124107626342	3.0	MuSiC
0.0892697419756141	5.0	MuSiC
0.0430924702468388	4.0	MuSiC
0.0753459121783568	5.0	MuSiC
0.0646641253483691	2.0	MuSiC
0.0785663770929168	4.0	MuSiC
0.0661656329916721	3.0	MuSiC
0.0647118190106846	3.0	MuSiC
0.132405314417106	5.0	MuSiC
0.0938530518737996	4.0	MuSiC
0.0483395472628829	3.0	MuSiC
0.0726102396664307	3.0	MuSiC
0.109268678280099	3.0	MuSiC
0.120058004413328	3.0	MuSiC
0.119544912477127	4.0	MuSiC
0.0885636265531398	5.0	MuSiC
0.0563154020859811	3.0	MuSiC
0.0786283749533824	1.0	MuSiC
0.0932445617542889	3.0	MuSiC
0.0736192366911066	4.0	MuSiC
0.10728549108516	4.0	MuSiC
0.0847306151091429	5.0	MuSiC
0.118502265268993	5.0	MuSiC
0.0705232761548489	5.0	MuSiC
0.043577406675862	3.0	MuSiC
0.0584782862625987	3.0	MuSiC
0.0649594713104717	4.0	MuSiC
0.0604783558176858	6.0	MuSiC
0.0844199407659504	5.0	MuSiC
0.145979217348856	5.0	MuSiC
0.0624149518905534	2.0	MuSiC
0.0937118165341604	2.0	MuSiC
0.062527763727735	4.0	MuSiC
0.10539384725833001	4.0	MuSiC
0.108237275297519	4.0	MuSiC
0.10286433231929598	4.0	MuSiC
0.0628790513580016	3.0	MuSiC
0.073430888637871	3.0	MuSiC
0.0670165929062485	4.0	MuSiC
0.0943244333093747	3.0	MuSiC
0.16775770509725102	4.0	MuSiC
0.119166662632295	3.0	MuSiC
0.0679725308423382	3.0	MuSiC
0.0881619290654411	2.0	MuSiC
0.0783021898379537	1.0	MuSiC
0.0469682152600623	3.0	MuSiC
0.0813689013349367	4.0	MuSiC
0.0816166954660897	2.0	MuSiC
0.0514811674460517	4.0	MuSiC
0.11781110950221	3.0	MuSiC
0.0540353132700473	3.0	MuSiC
0.10332058668727802	2.0	MuSiC
0.0610175132529377	5.0	MuSiC
0.0823403036552671	3.0	MuSiC
0.0934983806943107	3.0	MuSiC
0.0910574803929696	3.0	MuSiC
0.0425091120333469	3.0	MuSiC
0.0760298287587766	3.0	MuSiC
0.0839783881665801	5.0	MuSiC
0.0779638836775253	3.0	MuSiC
0.0813470939315627	5.0	MuSiC
0.0788926213807205	3.0	MuSiC
0.12148444900421002	4.0	MuSiC
0.0515274270748087	3.0	MuSiC
0.0703966408594238	3.0	MuSiC
0.0456022491602691	2.0	MuSiC
0.13424452027703399	4.0	MuSiC
0.0818069095399058	5.0	MuSiC
0.0802849076174621	5.0	MuSiC
0.0862876268250583	5.0	MuSiC
0.0761411513238794	5.0	MuSiC
0.0567054354978772	5.0	MuSiC
0.14433109804654198	4.0	MuSiC
0.0803666712691143	5.0	MuSiC
0.0685464780462717	4.0	MuSiC
0.0734288501199278	3.0	MuSiC
0.0348699442943134	3.0	MuSiC
0.15034945401254599	4.0	MuSiC
0.0738413523757386	5.0	MuSiC
0.0827672125452905	4.0	MuSiC
0.0649936785702267	2.0	MuSiC
0.0680180079849882	4.0	MuSiC
0.132460076314715	5.0	MuSiC
0.06695099320685301	4.0	MuSiC
0.144804670925855	4.0	MuSiC
0.0776489886312741	3.0	MuSiC
0.0935089130793184	4.0	MuSiC
0.0578055544087849	3.0	MuSiC
0.0895336545339619	4.0	MuSiC
0.0612444327745299	5.0	MuSiC
0.05326619425008	5.0	MuSiC
0.10110023588668	4.0	MuSiC
0.0820113662092568	4.0	MuSiC
0.131365255211448	5.0	MuSiC
0.11899919976598	5.0	MuSiC
0.0773040772055104	4.0	MuSiC
0.0728837970756348	4.0	MuSiC
0.0594299862745579	4.0	MuSiC
0.0537633417404839	4.0	MuSiC
0.131155199853518	4.0	MuSiC
0.11131078819533302	5.0	MuSiC
0.0719254460665669	4.0	MuSiC
0.0796407394308684	2.0	MuSiC
0.0859583749747284	2.0	MuSiC
0.14373961691424697	4.0	MuSiC
0.0286102216530023	4.0	MuSiC
0.0631751798151642	3.0	MuSiC
0.0866151715510615	5.0	MuSiC
0.0537533826101814	4.0	MuSiC
0.0671304340574325	5.0	MuSiC
0.0793254807858184	4.0	MuSiC
0.0584393723994734	5.0	MuSiC
0.0380405304025646	1.0	MuSiC
0.10055446009248	4.0	MuSiC
0.0762963596405007	4.0	MuSiC
0.0312977108407826	5.0	MuSiC
0.0589792954084266	4.0	MuSiC
0.0643114663551998	5.0	MuSiC
0.0845759136811264	4.0	MuSiC
0.0806643016857915	5.0	MuSiC
0.0529787507066848	5.0	MuSiC
0.168399106733765	4.0	MuSiC
0.0631703320621812	5.0	MuSiC
0.0479278397612963	4.0	MuSiC
0.0811561195573348	2.0	MuSiC
0.0625307668265731	5.0	MuSiC
0.1010834128436	5.0	MuSiC
0.0655716111567191	4.0	MuSiC
0.0553295277555545	4.0	MuSiC
0.0535612019730767	4.0	MuSiC
0.117492568443776	1.0	MuSiC
0.0473831248588228	4.0	MuSiC
0.0757923117233942	4.0	MuSiC
0.0951161831896665	3.0	MuSiC
0.060487652169985	3.0	MuSiC
0.0656903917897025	3.0	MuSiC
0.0560441649164942	3.0	MuSiC
0.0647937645327159	5.0	MuSiC
0.0462554688411103	5.0	MuSiC
0.09707395843711199	3.0	MuSiC
0.0445043623875877	5.0	MuSiC
0.043409647125667	3.0	MuSiC
0.0833580571761124	5.0	MuSiC
0.0527745324117902	4.0	MuSiC
0.0483707098098198	2.0	MuSiC
0.0338618708223603	4.0	MuSiC
0.0751713101213725	3.0	MuSiC
0.0522734131376864	4.0	MuSiC
0.0473212583501976	5.0	MuSiC
0.0518714833036951	3.0	MuSiC
0.0681619298516744	5.0	MuSiC
0.075504598219827	4.0	MuSiC
0.0509503940625372	3.0	MuSiC
0.0912889104432408	4.0	MuSiC
0.0546589094647291	3.0	MuSiC
0.0779129901190096	4.0	MuSiC
0.0711027345667986	3.0	MuSiC
0.0564936697311692	2.0	MuSiC
0.0952835911116389	5.0	MuSiC
0.0821428535658218	4.0	MuSiC
0.0918666798480067	4.0	MuSiC
0.0559263607645079	5.0	MuSiC
0.0773629062193264	4.0	MuSiC
0.0716869492865682	5.0	MuSiC
0.0767905659560705	5.0	MuSiC
0.0874364972153264	3.0	MuSiC
0.07106931679872999	4.0	MuSiC
0.0853383640852169	5.0	MuSiC
0.0578940475844648	5.0	MuSiC
0.0637175741792353	4.0	MuSiC
0.0561869785470995	3.0	MuSiC
0.0553667546055393	4.0	MuSiC
0.0369055594932292	4.0	MuSiC
0.13530764782577698	5.0	MuSiC
0.0743276403357701	3.0	MuSiC
0.100616459493643	1.0	MuSiC
0.0643677552540443	5.0	MuSiC
0.0705536527500396	4.0	MuSiC
0.109588852178799	5.0	MuSiC
0.0904539704441214	4.0	MuSiC
0.0631049128766809	4.0	MuSiC
0.0853390456570561	0.0	MuSiC
0.0508659865853773	4.0	MuSiC
0.06111058792760599	3.0	MuSiC
0.0960557647064075	4.0	MuSiC
0.0708380959490349	4.0	MuSiC
0.0735209659058699	4.0	MuSiC
0.0888283865485916	5.0	MuSiC
0.0507186784314734	2.0	MuSiC
0.04512035302203	4.0	MuSiC
0.105623796286026	5.0	MuSiC
0.0529620561462173	3.0	MuSiC
0.0473005186385238	3.0	MuSiC
0.0673118234408373	6.0	MuSiC
0.0667199575857176	4.0	MuSiC
0.0627000431847489	3.0	MuSiC
0.0454197773927165	5.0	MuSiC
0.0609747857607746	5.0	MuSiC
0.0779228746971758	4.0	MuSiC
0.0921781286308773	3.0	MuSiC
0.11911108597535301	4.0	MuSiC
0.191862007788825	1.0	BSEQ-sc
0.140956711420447	4.0	BSEQ-sc
0.14358963489601	4.0	BSEQ-sc
0.155939483180208	4.0	BSEQ-sc
0.120683942165129	3.0	BSEQ-sc
0.12691116106536302	1.0	BSEQ-sc
0.11839633111313098	2.0	BSEQ-sc
0.138564304331547	3.0	BSEQ-sc
0.14664130789101698	3.0	BSEQ-sc
0.14991259864319198	2.0	BSEQ-sc
0.0669768620183653	3.0	BSEQ-sc
0.0899865916645548	5.0	BSEQ-sc
0.14367135133144002	4.0	BSEQ-sc
0.13950342868577698	4.0	BSEQ-sc
0.10858782746841	3.0	BSEQ-sc
0.13317581803686301	3.0	BSEQ-sc
0.16120146995844	4.0	BSEQ-sc
0.165042821181527	3.0	BSEQ-sc
0.13455545877193598	4.0	BSEQ-sc
0.0847113693075165	4.0	BSEQ-sc
0.09767563156836699	1.0	BSEQ-sc
0.0527157364268327	3.0	BSEQ-sc
0.0638868090878121	1.0	BSEQ-sc
0.160080624259332	4.0	BSEQ-sc
0.0926677068421442	1.0	BSEQ-sc
0.0772549309863152	1.0	BSEQ-sc
0.158433418290566	4.0	BSEQ-sc
0.108436807672645	4.0	BSEQ-sc
0.145129448969699	1.0	BSEQ-sc
0.0240306759294533	3.0	BSEQ-sc
0.0951785643581754	5.0	BSEQ-sc
0.107577829138042	1.0	BSEQ-sc
0.126420676912172	3.0	BSEQ-sc
0.123402285935359	4.0	BSEQ-sc
0.107427683596957	4.0	BSEQ-sc
0.176751400200193	3.0	BSEQ-sc
0.139428821795336	4.0	BSEQ-sc
0.116520214602896	4.0	BSEQ-sc
0.120616296868175	3.0	BSEQ-sc
0.143969000120564	4.0	BSEQ-sc
0.14769178131413502	2.0	BSEQ-sc
0.0624857650643448	5.0	BSEQ-sc
0.160768860048165	3.0	BSEQ-sc
0.144913399355643	4.0	BSEQ-sc
0.0860630467627556	3.0	BSEQ-sc
0.12840098378434803	4.0	BSEQ-sc
0.0746518264091024	3.0	BSEQ-sc
0.13788934269401998	3.0	BSEQ-sc
0.132398108801597	3.0	BSEQ-sc
0.0785243934222874	1.0	BSEQ-sc
0.13304262963978097	3.0	BSEQ-sc
0.0487696777986597	3.0	BSEQ-sc
0.0504589917136544	3.0	BSEQ-sc
0.11532232624969099	5.0	BSEQ-sc
0.0324236804743576	2.0	BSEQ-sc
0.129473324023507	3.0	BSEQ-sc
0.135783925148219	2.0	BSEQ-sc
0.128282988491876	3.0	BSEQ-sc
0.135373693295334	0.0	BSEQ-sc
0.14257421824814598	4.0	BSEQ-sc
0.150960896356097	3.0	BSEQ-sc
0.117415875474105	5.0	BSEQ-sc
0.0960157467957628	1.0	BSEQ-sc
0.15296864747534	5.0	BSEQ-sc
0.0446559285196562	5.0	BSEQ-sc
0.147399021137225	4.0	BSEQ-sc
0.147741717960884	4.0	BSEQ-sc
0.12384130051892302	4.0	BSEQ-sc
0.14697863002151199	0.0	BSEQ-sc
0.12656110504903	3.0	BSEQ-sc
0.13945352761340302	4.0	BSEQ-sc
0.106293212129946	5.0	BSEQ-sc
0.150160696992924	4.0	BSEQ-sc
0.14160014542717803	5.0	BSEQ-sc
0.10290212635308803	3.0	BSEQ-sc
0.10068227980175098	4.0	BSEQ-sc
0.132010909465146	5.0	BSEQ-sc
0.138588584081187	3.0	BSEQ-sc
0.134202987285535	5.0	BSEQ-sc
0.13515146071895098	4.0	BSEQ-sc
0.128725454438684	5.0	BSEQ-sc
0.137634942237458	5.0	BSEQ-sc
0.0801667806828974	4.0	BSEQ-sc
0.0	3.0	BSEQ-sc
0.13827216169477	3.0	BSEQ-sc
0.0	2.0	BSEQ-sc
0.147676434293519	5.0	BSEQ-sc
0.131861122959241	0.0	BSEQ-sc
0.11068036232418099	5.0	BSEQ-sc
0.14843253975849802	3.0	BSEQ-sc
0.0737116944740798	3.0	BSEQ-sc
0.13385148209284	3.0	BSEQ-sc
0.108534524233361	2.0	BSEQ-sc
0.151849784779407	3.0	BSEQ-sc
0.124516019310509	3.0	BSEQ-sc
0.0988284965660494	1.0	BSEQ-sc
0.0400213891474265	3.0	BSEQ-sc
0.145016029145456	5.0	BSEQ-sc
0.0168846436608632	4.0	BSEQ-sc
0.0944479145641441	4.0	BSEQ-sc
0.0882998677235814	4.0	BSEQ-sc
0.14144325011821499	4.0	BSEQ-sc
0.15294018022233402	5.0	BSEQ-sc
0.1425630376062	1.0	BSEQ-sc
0.0920083747263907	4.0	BSEQ-sc
0.126133089319587	5.0	BSEQ-sc
0.0900996537914211	3.0	BSEQ-sc
0.121532711480547	4.0	BSEQ-sc
0.136768395988766	3.0	BSEQ-sc
0.14839689928186	2.0	BSEQ-sc
0.12619336384274799	4.0	BSEQ-sc
0.0857681087654833	4.0	BSEQ-sc
0.127915934203404	3.0	BSEQ-sc
0.070295553081445	5.0	BSEQ-sc
0.11445296896622699	2.0	BSEQ-sc
0.136348468201687	5.0	BSEQ-sc
0.10465282270277802	2.0	BSEQ-sc
0.0644766208289259	4.0	BSEQ-sc
0.133955923067316	4.0	BSEQ-sc
0.107233067294396	4.0	BSEQ-sc
0.064742310355808	5.0	BSEQ-sc
0.11605849690222801	3.0	BSEQ-sc
0.0815169421470066	4.0	BSEQ-sc
0.0904368052955923	4.0	BSEQ-sc
0.12948898280092902	5.0	BSEQ-sc
0.13170689802072	2.0	BSEQ-sc
0.0940459821819099	3.0	BSEQ-sc
0.0	3.0	BSEQ-sc
0.0613775978090361	5.0	BSEQ-sc
0.0592142986477798	4.0	BSEQ-sc
0.06239159520726	1.0	BSEQ-sc
0.0201631212357594	1.0	BSEQ-sc
0.0477158670735437	3.0	BSEQ-sc
0.0380528098502584	5.0	BSEQ-sc
0.113217838940534	4.0	BSEQ-sc
0.135201017362292	1.0	BSEQ-sc
0.130548218790999	5.0	BSEQ-sc
0.0941823566583347	3.0	BSEQ-sc
0.11660642467499001	5.0	BSEQ-sc
0.107691741216453	4.0	BSEQ-sc
0.12989435565319501	3.0	BSEQ-sc
0.0603869767689722	3.0	BSEQ-sc
0.141288472908445	3.0	BSEQ-sc
0.0	4.0	BSEQ-sc
0.0896198056627108	3.0	BSEQ-sc
0.104669999100705	3.0	BSEQ-sc
0.16464437837949802	5.0	BSEQ-sc
0.17928261476560198	5.0	BSEQ-sc
0.0737574206864607	3.0	BSEQ-sc
0.145148191154411	3.0	BSEQ-sc
0.0598757758183566	6.0	BSEQ-sc
0.0897780897147572	4.0	BSEQ-sc
0.11128250424346302	4.0	BSEQ-sc
0.0426236616850451	1.0	BSEQ-sc
0.10903089853930499	2.0	BSEQ-sc
0.0846071043568263	3.0	BSEQ-sc
0.177344675476906	4.0	BSEQ-sc
0.0783969135165129	3.0	BSEQ-sc
0.12088621472016	0.0	BSEQ-sc
0.000831076761295824	5.0	BSEQ-sc
0.0318844580647192	3.0	BSEQ-sc
0.0977029225553585	3.0	BSEQ-sc
0.0693122633919056	5.0	BSEQ-sc
0.11526827298836502	5.0	BSEQ-sc
0.11760985471955301	5.0	BSEQ-sc
0.0460630278727719	5.0	BSEQ-sc
0.0568540703985425	1.0	BSEQ-sc
0.13866377520797	1.0	BSEQ-sc
0.151680434619171	2.0	BSEQ-sc
0.13175001230453598	5.0	BSEQ-sc
0.0374807488209768	4.0	BSEQ-sc
0.11206415416127599	6.0	BSEQ-sc
0.0758190978934367	4.0	BSEQ-sc
0.129024599089801	1.0	BSEQ-sc
0.11680235868793	3.0	BSEQ-sc
0.098241876693238	5.0	BSEQ-sc
0.148986372593814	5.0	BSEQ-sc
0.12864708441868902	3.0	BSEQ-sc
0.0967692643333526	1.0	BSEQ-sc
0.157223841260505	3.0	BSEQ-sc
0.146003355841077	1.0	BSEQ-sc
0.128420971825033	1.0	BSEQ-sc
0.115865845252486	5.0	BSEQ-sc
0.15646096389937802	3.0	BSEQ-sc
0.143495042960857	3.0	BSEQ-sc
0.122038329613364	4.0	BSEQ-sc
0.152248632577582	4.0	BSEQ-sc
0.118784387166744	1.0	BSEQ-sc
0.0769260766663935	4.0	BSEQ-sc
0.119710669884431	1.0	BSEQ-sc
0.137803511416617	4.0	BSEQ-sc
0.158792646684437	4.0	BSEQ-sc
0.0782927499346393	4.0	BSEQ-sc
0.0384739185886338	4.0	BSEQ-sc
0.0492224670474298	1.0	BSEQ-sc
0.0150390174876484	2.0	BSEQ-sc
0.0626193517665256	3.0	BSEQ-sc
0.0643649721387595	4.0	BSEQ-sc
0.122210933332965	5.0	BSEQ-sc
0.15284785201285198	3.0	BSEQ-sc
0.119199340283505	4.0	BSEQ-sc
0.11211950244783599	5.0	BSEQ-sc
0.134237779571428	4.0	BSEQ-sc
0.12997675420349902	3.0	BSEQ-sc
0.073040472741972	4.0	BSEQ-sc
0.0691561274283883	5.0	BSEQ-sc
0.11538572791990401	4.0	BSEQ-sc
0.0798621788065343	4.0	BSEQ-sc
0.140602076373511	3.0	BSEQ-sc
0.07558624558683799	4.0	BSEQ-sc
0.107667522426275	5.0	BSEQ-sc
0.0735348178918531	4.0	BSEQ-sc
0.152594897654914	1.0	BSEQ-sc
0.0892332915214044	2.0	BSEQ-sc
0.106439718899525	3.0	BSEQ-sc
0.136711314502378	1.0	BSEQ-sc
0.108641120089944	4.0	BSEQ-sc
0.0871900245341998	5.0	BSEQ-sc
0.0	2.0	BSEQ-sc
0.0884240309189601	3.0	BSEQ-sc
0.14465432236172301	5.0	BSEQ-sc
0.14711222676903302	4.0	BSEQ-sc
0.11425996391113101	4.0	BSEQ-sc
0.0931303032063486	4.0	BSEQ-sc
0.152705960466391	3.0	BSEQ-sc
0.13984357030273198	4.0	BSEQ-sc
0.0507515705101741	5.0	BSEQ-sc
0.14393256825105702	4.0	BSEQ-sc
0.0995142507278799	3.0	BSEQ-sc
0.134989838718083	5.0	BSEQ-sc
0.12563616902046199	1.0	BSEQ-sc
0.0	2.0	BSEQ-sc
0.12450505992385599	3.0	BSEQ-sc
0.10017062030882001	4.0	BSEQ-sc
0.0	5.0	BSEQ-sc
0.127663139168267	4.0	BSEQ-sc
0.16186723046269597	4.0	BSEQ-sc
0.0519615360313445	4.0	BSEQ-sc
0.121130448266883	4.0	BSEQ-sc
0.15663654006620498	2.0	BSEQ-sc
0.10757284417060402	5.0	BSEQ-sc
0.0659800320259888	5.0	BSEQ-sc
0.0412424160856685	4.0	BSEQ-sc
0.097177011714253	3.0	BSEQ-sc
0.07908207079900399	2.0	BSEQ-sc
0.12566244666080098	3.0	BSEQ-sc
0.0755131005830603	3.0	BSEQ-sc
0.116913557661186	5.0	BSEQ-sc
0.0942522413916874	4.0	BSEQ-sc
0.0745500084821469	4.0	BSEQ-sc
0.124180063391871	2.0	BSEQ-sc
0.10518450161834801	3.0	BSEQ-sc
0.0865484886168948	4.0	BSEQ-sc
0.0553975869931223	2.0	BSEQ-sc
0.09597540829990599	1.0	BSEQ-sc
0.0602300003944594	6.0	BSEQ-sc
0.0719356246646333	5.0	BSEQ-sc
0.15578340388372502	3.0	BSEQ-sc
0.0157978910048461	4.0	BSEQ-sc
0.038742146151814	4.0	BSEQ-sc
0.13612198368848	3.0	BSEQ-sc
0.0549395429135272	3.0	BSEQ-sc
0.11897550670161698	5.0	BSEQ-sc
0.136408291061111	3.0	BSEQ-sc
0.0303374050949694	4.0	BSEQ-sc
0.0513431175155792	3.0	BSEQ-sc
0.124618097204169	4.0	BSEQ-sc
0.0575441758258254	4.0	BSEQ-sc
0.16373354358028602	4.0	BSEQ-sc
0.14883332364771698	5.0	BSEQ-sc
0.0644798050617319	4.0	BSEQ-sc
0.0840246805443304	4.0	BSEQ-sc
0.111339519460806	3.0	BSEQ-sc
0.137177489715557	3.0	BSEQ-sc
0.149583701665349	1.0	BSEQ-sc
0.0775729747652706	3.0	BSEQ-sc
0.107298949537128	3.0	BSEQ-sc
0.126201802551437	4.0	BSEQ-sc
0.0762835965263073	4.0	BSEQ-sc
0.102284680704231	2.0	BSEQ-sc
0.0767386161040682	5.0	BSEQ-sc
0.15176680518177899	2.0	BSEQ-sc
0.0829297488015644	4.0	BSEQ-sc
0.12238844990066802	1.0	BSEQ-sc
0.0789280101806866	3.0	BSEQ-sc
0.0520525801699401	4.0	BSEQ-sc
0.0136886972226741	4.0	BSEQ-sc
0.129639321655237	4.0	BSEQ-sc
0.0957154286204542	2.0	BSEQ-sc
0.0249149471801255	3.0	BSEQ-sc
0.170120155666515	3.0	BSEQ-sc
0.145614867630594	1.0	BSEQ-sc
0.0937692615604734	5.0	BSEQ-sc
0.137023018745503	5.0	BSEQ-sc
0.126936636433582	4.0	BSEQ-sc
0.0520339712137866	3.0	BSEQ-sc
0.0608426674558048	4.0	BSEQ-sc
0.16026383227716298	2.0	BSEQ-sc
0.0840473032863437	3.0	BSEQ-sc
0.0614870180680384	3.0	BSEQ-sc
0.12715292739381098	4.0	BSEQ-sc
0.134736531880041	2.0	BSEQ-sc
0.12839648016625	2.0	BSEQ-sc
0.127505151301668	3.0	BSEQ-sc
0.13755410116305403	0.0	BSEQ-sc
0.102282653369934	2.0	BSEQ-sc
0.10335262240066001	4.0	BSEQ-sc
0.0	4.0	BSEQ-sc
0.0996230697658539	1.0	BSEQ-sc
0.11243519401546301	4.0	BSEQ-sc
0.12271045241721601	4.0	BSEQ-sc
0.0776036729944642	4.0	BSEQ-sc
0.0	5.0	BSEQ-sc
0.0646531173796239	5.0	BSEQ-sc
0.13852538733252498	5.0	BSEQ-sc
0.12500218027220403	3.0	BSEQ-sc
0.128945467395621	3.0	BSEQ-sc
0.0790400184558596	5.0	BSEQ-sc
0.14873905605352697	1.0	BSEQ-sc
0.0592207410313827	5.0	BSEQ-sc
0.0963656547557299	3.0	BSEQ-sc
0.139940561232363	3.0	BSEQ-sc
0.08414953785658501	1.0	BSEQ-sc
0.0750201664234421	3.0	BSEQ-sc
0.0903206406102481	4.0	BSEQ-sc
0.0843117242925871	3.0	BSEQ-sc
0.0802176033726937	5.0	BSEQ-sc
0.0897189542470477	4.0	BSEQ-sc
0.12241641781562901	5.0	BSEQ-sc
0.105567736535356	4.0	BSEQ-sc
0.174936538822046	3.0	BSEQ-sc
0.143043704110165	2.0	BSEQ-sc
0.112092960952089	2.0	BSEQ-sc
0.0292453032510454	4.0	BSEQ-sc
0.141093194689208	4.0	BSEQ-sc
0.0326342465927382	3.0	BSEQ-sc
0.0199600818351472	3.0	BSEQ-sc
0.0384860335902949	4.0	BSEQ-sc
0.11119793348973599	5.0	BSEQ-sc
0.105882746122166	2.0	BSEQ-sc
0.0924311430534907	5.0	BSEQ-sc
0.0	3.0	BSEQ-sc
0.0116389420514449	5.0	BSEQ-sc
0.138067170775086	4.0	BSEQ-sc
0.0499962962291232	6.0	BSEQ-sc
0.0953071007668763	4.0	BSEQ-sc
0.0681585820137253	4.0	BSEQ-sc
0.0632253062727084	2.0	BSEQ-sc
0.127862119530884	3.0	BSEQ-sc
0.103933618313053	2.0	BSEQ-sc
0.0981006484316637	5.0	BSEQ-sc
0.0	4.0	BSEQ-sc
0.0936438856437878	2.0	BSEQ-sc
0.11539465926294802	3.0	BSEQ-sc
0.13867621754214499	5.0	BSEQ-sc
0.129713161744445	3.0	BSEQ-sc
0.0502476175530612	4.0	BSEQ-sc
0.0919622611685385	4.0	BSEQ-sc
0.0802841618886915	3.0	BSEQ-sc
0.0701070891442061	3.0	BSEQ-sc
0.146977611867355	2.0	BSEQ-sc
0.125178864148613	3.0	BSEQ-sc
0.0657239677486577	4.0	BSEQ-sc
0.12171982925308698	4.0	BSEQ-sc
0.0910266200540349	5.0	BSEQ-sc
0.136550270622301	3.0	BSEQ-sc
0.0588931985032574	5.0	BSEQ-sc
0.0991926215141712	5.0	BSEQ-sc
0.0232616455826875	5.0	BSEQ-sc
0.131787924139027	1.0	BSEQ-sc
0.08034167499419201	3.0	BSEQ-sc
0.161922797447288	4.0	BSEQ-sc
0.0581070917764655	5.0	BSEQ-sc
0.0805549131353825	3.0	BSEQ-sc
0.09629662348866999	4.0	BSEQ-sc
0.131836457305298	2.0	BSEQ-sc
0.12713213175935903	0.0	BSEQ-sc
0.0729322554582611	3.0	BSEQ-sc
0.119981757783915	1.0	BSEQ-sc
0.0335365098730016	5.0	BSEQ-sc
0.0604529910934961	3.0	BSEQ-sc
0.12040165119707699	4.0	BSEQ-sc
0.0379313721245985	4.0	BSEQ-sc
0.11717422480469199	4.0	BSEQ-sc
0.14525678334738001	4.0	BSEQ-sc
0.0982984327452105	4.0	BSEQ-sc
0.12241037894790599	4.0	BSEQ-sc
0.0454519867554242	2.0	BSEQ-sc
0.134122714754719	3.0	BSEQ-sc
0.14414011993423498	3.0	BSEQ-sc
0.0727469356744917	4.0	BSEQ-sc
0.0973904263532692	4.0	BSEQ-sc
0.0	4.0	BSEQ-sc
0.0142955269724434	3.0	BSEQ-sc
0.0825399141954294	3.0	BSEQ-sc
0.0	4.0	BSEQ-sc
0.0978450802095781	4.0	BSEQ-sc
0.10046109747852999	1.0	BSEQ-sc
0.11121565171068198	4.0	BSEQ-sc
0.0685106414907898	3.0	BSEQ-sc
0.138225127843276	1.0	BSEQ-sc
0.131932655906475	2.0	BSEQ-sc
0.0897251009995529	4.0	BSEQ-sc
0.134668792943851	2.0	BSEQ-sc
0.0	4.0	BSEQ-sc
0.0675796257480961	3.0	BSEQ-sc
0.13482991948125	1.0	BSEQ-sc
0.11762192988979599	4.0	BSEQ-sc
0.125163844588638	3.0	BSEQ-sc
0.12746611355172	5.0	BSEQ-sc
0.158561022109977	5.0	BSEQ-sc
0.130429802961995	5.0	BSEQ-sc
0.0948583029283115	4.0	BSEQ-sc
0.00557376829093541	6.0	BSEQ-sc
0.140871495908216	3.0	BSEQ-sc
0.0728953132986733	4.0	BSEQ-sc
0.0872822558649621	1.0	BSEQ-sc
0.0960905257092809	2.0	BSEQ-sc
0.0530741902342469	3.0	BSEQ-sc
0.130281480365935	3.0	BSEQ-sc
0.052995079737134	1.0	BSEQ-sc
0.0282511147742873	5.0	BSEQ-sc
0.184537642314872	3.0	BSEQ-sc
0.0	4.0	BSEQ-sc
0.0637551051499207	4.0	BSEQ-sc
0.0970159448048007	3.0	BSEQ-sc
0.0979794202723691	1.0	BSEQ-sc
0.107285660798987	3.0	BSEQ-sc
0.125167812889046	5.0	BSEQ-sc
0.0663945112370343	4.0	BSEQ-sc
0.018552886913626998	5.0	BSEQ-sc
0.148542754993316	2.0	BSEQ-sc
0.0882581985128345	4.0	BSEQ-sc
0.082457496584316	3.0	BSEQ-sc
0.114904426839383	3.0	BSEQ-sc
0.00592724825205735	5.0	BSEQ-sc
0.106209697139134	4.0	BSEQ-sc
0.11339231574017301	3.0	BSEQ-sc
0.13870729054379097	3.0	BSEQ-sc
0.14669215993290502	3.0	BSEQ-sc
0.0879382427901545	3.0	BSEQ-sc
0.0788507520884662	4.0	BSEQ-sc
0.0873074526465457	5.0	BSEQ-sc
0.13990396060692498	3.0	BSEQ-sc
0.10395294554641	1.0	BSEQ-sc
0.0177242087198163	3.0	BSEQ-sc
0.17775508871454102	4.0	BSEQ-sc
0.124426061062949	4.0	BSEQ-sc
0.0	5.0	BSEQ-sc
0.0	5.0	BSEQ-sc
0.0455364522785161	5.0	BSEQ-sc
0.15179346442427402	3.0	BSEQ-sc
0.143613114395006	3.0	BSEQ-sc
0.12000005322342401	4.0	BSEQ-sc
0.0775021378579917	6.0	BSEQ-sc
0.10493298629423	5.0	BSEQ-sc
0.0245691221697053	5.0	BSEQ-sc
0.131438996981729	2.0	BSEQ-sc
0.0253512340781539	2.0	BSEQ-sc
0.0609172115559365	4.0	BSEQ-sc
0.10152941293507099	4.0	BSEQ-sc
0.0608150916892161	4.0	BSEQ-sc
0.0896711728546372	4.0	BSEQ-sc
0.104025574595342	3.0	BSEQ-sc
0.105092169694182	3.0	BSEQ-sc
0.0	4.0	BSEQ-sc
0.0251226782556517	3.0	BSEQ-sc
0.0	4.0	BSEQ-sc
0.0203964164942161	3.0	BSEQ-sc
0.0823731774113472	3.0	BSEQ-sc
0.0810649437818827	2.0	BSEQ-sc
0.13360287087553402	1.0	BSEQ-sc
0.0	3.0	BSEQ-sc
0.0650218508653471	4.0	BSEQ-sc
0.024826633503986	2.0	BSEQ-sc
0.10677136482158199	4.0	BSEQ-sc
0.0962711575247712	3.0	BSEQ-sc
0.00293845111432315	3.0	BSEQ-sc
0.0726981828601788	2.0	BSEQ-sc
0.0652301946563764	5.0	BSEQ-sc
0.15259701696204	3.0	BSEQ-sc
0.0464575051005404	3.0	BSEQ-sc
0.0954214752641843	3.0	BSEQ-sc
0.17421936114007303	3.0	BSEQ-sc
0.027844816446972	3.0	BSEQ-sc
0.10298274069432901	5.0	BSEQ-sc
0.0679474717192145	3.0	BSEQ-sc
0.101766922390445	5.0	BSEQ-sc
0.111271252115661	3.0	BSEQ-sc
0.11958485955765301	4.0	BSEQ-sc
0.13439485502972598	3.0	BSEQ-sc
0.0	3.0	BSEQ-sc
0.154635435729324	2.0	BSEQ-sc
0.0991810144065664	4.0	BSEQ-sc
0.0448947871091776	5.0	BSEQ-sc
0.0767478243396818	5.0	BSEQ-sc
0.0	5.0	BSEQ-sc
0.0798318376657452	5.0	BSEQ-sc
0.12858560310657302	5.0	BSEQ-sc
0.0385444366266122	4.0	BSEQ-sc
0.10264109253896499	5.0	BSEQ-sc
0.00883185413536453	4.0	BSEQ-sc
0.0	3.0	BSEQ-sc
0.13099471193024	3.0	BSEQ-sc
0.0	4.0	BSEQ-sc
0.0085145249437224	5.0	BSEQ-sc
0.0	4.0	BSEQ-sc
0.125732924794299	2.0	BSEQ-sc
0.0	4.0	BSEQ-sc
0.0149914875277204	5.0	BSEQ-sc
0.0234837462989821	4.0	BSEQ-sc
0.0070423733128151	4.0	BSEQ-sc
0.11578258176354801	3.0	BSEQ-sc
0.0917181422145496	4.0	BSEQ-sc
0.158046425515173	3.0	BSEQ-sc
0.0722872276980082	4.0	BSEQ-sc
0.0	5.0	BSEQ-sc
0.0	5.0	BSEQ-sc
0.0	4.0	BSEQ-sc
0.160297091848609	4.0	BSEQ-sc
0.0	5.0	BSEQ-sc
0.117137182772496	5.0	BSEQ-sc
0.0	4.0	BSEQ-sc
0.103573401082191	4.0	BSEQ-sc
0.133396719599704	4.0	BSEQ-sc
0.11113304432646699	4.0	BSEQ-sc
0.0	4.0	BSEQ-sc
0.119986848664989	5.0	BSEQ-sc
0.0	4.0	BSEQ-sc
0.0	2.0	BSEQ-sc
0.0466478453924078	2.0	BSEQ-sc
0.0842787422366138	4.0	BSEQ-sc
0.0	4.0	BSEQ-sc
0.0	3.0	BSEQ-sc
0.0	5.0	BSEQ-sc
0.0	4.0	BSEQ-sc
0.0	5.0	BSEQ-sc
0.0	4.0	BSEQ-sc
0.0	5.0	BSEQ-sc
0.13032938816957199	1.0	BSEQ-sc
0.17341267795823098	4.0	BSEQ-sc
0.0742305339113919	4.0	BSEQ-sc
0.109219194212896	5.0	BSEQ-sc
0.0	4.0	BSEQ-sc
0.0	5.0	BSEQ-sc
0.11776846260653301	4.0	BSEQ-sc
0.0188519941966988	5.0	BSEQ-sc
0.0	5.0	BSEQ-sc
0.0826216907778288	4.0	BSEQ-sc
0.14852036054888698	5.0	BSEQ-sc
0.0	4.0	BSEQ-sc
0.11853226576245	2.0	BSEQ-sc
0.0	5.0	BSEQ-sc
0.0760424763411752	5.0	BSEQ-sc
0.0	4.0	BSEQ-sc
0.160245849932552	4.0	BSEQ-sc
0.15701431826510298	4.0	BSEQ-sc
0.18838643178052	1.0	BSEQ-sc
0.09199271701505901	4.0	BSEQ-sc
0.0	4.0	BSEQ-sc
0.14970736666504	3.0	BSEQ-sc
0.12393694729693999	3.0	BSEQ-sc
0.0	3.0	BSEQ-sc
0.0	3.0	BSEQ-sc
0.0	5.0	BSEQ-sc
0.0	5.0	BSEQ-sc
0.11949114793487199	3.0	BSEQ-sc
0.0	5.0	BSEQ-sc
0.127605053122968	3.0	BSEQ-sc
0.0	5.0	BSEQ-sc
0.0	4.0	BSEQ-sc
0.0	2.0	BSEQ-sc
0.0	4.0	BSEQ-sc
0.0	3.0	BSEQ-sc
0.112659828026764	4.0	BSEQ-sc
0.0	5.0	BSEQ-sc
0.0	3.0	BSEQ-sc
0.0	5.0	BSEQ-sc
0.0	4.0	BSEQ-sc
0.114600449908904	3.0	BSEQ-sc
0.125023335989374	4.0	BSEQ-sc
0.150815670015315	3.0	BSEQ-sc
0.145856067830471	4.0	BSEQ-sc
0.0	3.0	BSEQ-sc
0.0830100395124962	2.0	BSEQ-sc
0.0778749506166981	5.0	BSEQ-sc
0.0	4.0	BSEQ-sc
0.15579867450468698	4.0	BSEQ-sc
0.0	5.0	BSEQ-sc
0.132087437502908	4.0	BSEQ-sc
0.0	5.0	BSEQ-sc
0.0	5.0	BSEQ-sc
0.153361951299079	3.0	BSEQ-sc
0.0	4.0	BSEQ-sc
0.0	5.0	BSEQ-sc
0.0	5.0	BSEQ-sc
0.167533679600489	4.0	BSEQ-sc
0.103294846251698	3.0	BSEQ-sc
0.135147837227314	4.0	BSEQ-sc
0.0	4.0	BSEQ-sc
0.0919191523694471	5.0	BSEQ-sc
0.0	3.0	BSEQ-sc
0.0	1.0	BSEQ-sc
0.11088561575343801	5.0	BSEQ-sc
0.0899244377630852	4.0	BSEQ-sc
0.130025455646288	5.0	BSEQ-sc
0.148903884249184	4.0	BSEQ-sc
0.154558791943695	4.0	BSEQ-sc
0.119450363358851	0.0	BSEQ-sc
0.0	4.0	BSEQ-sc
0.0365172227895428	3.0	BSEQ-sc
0.12204847319840599	4.0	BSEQ-sc
0.0	4.0	BSEQ-sc
0.128952341620085	4.0	BSEQ-sc
0.0	5.0	BSEQ-sc
0.0884986611611419	2.0	BSEQ-sc
0.0	4.0	BSEQ-sc
0.141611074984626	5.0	BSEQ-sc
0.0115466488193181	3.0	BSEQ-sc
0.15163781276306199	3.0	BSEQ-sc
0.0940273038834657	6.0	BSEQ-sc
0.0	4.0	BSEQ-sc
0.0	3.0	BSEQ-sc
0.155980202483826	5.0	BSEQ-sc
0.0	5.0	BSEQ-sc
0.0719689967551557	4.0	BSEQ-sc
0.128905042073233	3.0	BSEQ-sc
0.13936231097625199	4.0	BSEQ-sc
0.0624045573051361	1.0	CIBERSORT
0.0132001293938722	4.0	CIBERSORT
0.013980960915287	4.0	CIBERSORT
0.0242304545216358	4.0	CIBERSORT
0.0137016960988093	3.0	CIBERSORT
0.0164447927911111	1.0	CIBERSORT
0.0103410307821575	2.0	CIBERSORT
0.0118150445622691	3.0	CIBERSORT
0.00974193984020579	3.0	CIBERSORT
0.0147581111332911	2.0	CIBERSORT
0.0137754294213881	3.0	CIBERSORT
0.007521150359374891	5.0	CIBERSORT
0.021043153505371004	4.0	CIBERSORT
0.0257193173746686	4.0	CIBERSORT
0.0103510926007123	3.0	CIBERSORT
0.0145843683806494	3.0	CIBERSORT
0.0141303894536019	4.0	CIBERSORT
0.0332488284887242	3.0	CIBERSORT
0.0102628677262004	4.0	CIBERSORT
0.00345297068869054	4.0	CIBERSORT
0.0259503645542835	1.0	CIBERSORT
0.0113012369365708	3.0	CIBERSORT
0.0	1.0	CIBERSORT
0.0132080587034757	4.0	CIBERSORT
0.00296724768788652	1.0	CIBERSORT
0.00423029089725227	1.0	CIBERSORT
0.014698716780442	4.0	CIBERSORT
0.0076412320727840205	4.0	CIBERSORT
0.0102967662157316	1.0	CIBERSORT
0.00813267635412002	3.0	CIBERSORT
0.00313289940013417	5.0	CIBERSORT
0.015043472413942	1.0	CIBERSORT
0.013485432798146003	3.0	CIBERSORT
0.0157546261827503	4.0	CIBERSORT
0.00834003981193778	4.0	CIBERSORT
0.0238099630138609	3.0	CIBERSORT
0.009631447572155291	4.0	CIBERSORT
0.0167852834980705	4.0	CIBERSORT
0.0145171705876357	3.0	CIBERSORT
0.0166448015039549	4.0	CIBERSORT
0.0212500784901812	2.0	CIBERSORT
0.00102003702747702	5.0	CIBERSORT
0.0320267861740337	3.0	CIBERSORT
0.0220952188552326	4.0	CIBERSORT
0.00987413885811459	3.0	CIBERSORT
0.00980722046805434	4.0	CIBERSORT
0.0141267112299997	3.0	CIBERSORT
0.00551668570539081	3.0	CIBERSORT
0.0136566583727771	3.0	CIBERSORT
0.0128425622881677	1.0	CIBERSORT
0.008420521370902741	3.0	CIBERSORT
0.003959035155977971	3.0	CIBERSORT
0.0	3.0	CIBERSORT
0.0189331992345335	5.0	CIBERSORT
0.0168718579755369	2.0	CIBERSORT
0.0135018551040618	3.0	CIBERSORT
0.011027242738528	2.0	CIBERSORT
0.0175543835557494	3.0	CIBERSORT
0.00886132165031571	0.0	CIBERSORT
0.0398293093672919	4.0	CIBERSORT
0.0160434125462233	3.0	CIBERSORT
0.0334227605085387	5.0	CIBERSORT
0.0363874869412168	1.0	CIBERSORT
0.0163358088779701	5.0	CIBERSORT
0.0286729551666334	5.0	CIBERSORT
0.00302860944840027	4.0	CIBERSORT
0.0206339004796673	4.0	CIBERSORT
0.008227055932385671	4.0	CIBERSORT
0.0156969108308472	0.0	CIBERSORT
0.017471328150493997	3.0	CIBERSORT
0.0153667871005103	4.0	CIBERSORT
0.0134675982400455	5.0	CIBERSORT
0.0198671645101068	4.0	CIBERSORT
0.00454607595206353	5.0	CIBERSORT
0.0	3.0	CIBERSORT
0.0106220819266413	4.0	CIBERSORT
0.0104365710569631	5.0	CIBERSORT
0.0150047931701183	3.0	CIBERSORT
0.0161961386653444	5.0	CIBERSORT
0.0215533059073383	4.0	CIBERSORT
0.0262523940842943	5.0	CIBERSORT
0.0366216749709174	5.0	CIBERSORT
0.0114677567697688	4.0	CIBERSORT
0.0	3.0	CIBERSORT
0.0150422257642391	3.0	CIBERSORT
0.0	2.0	CIBERSORT
0.0280944606062193	5.0	CIBERSORT
0.0181655892234385	0.0	CIBERSORT
0.0105114728259143	5.0	CIBERSORT
0.020034238382858997	3.0	CIBERSORT
0.00219172978636682	3.0	CIBERSORT
0.0	3.0	CIBERSORT
0.00409935122400654	2.0	CIBERSORT
0.0241746691127974	3.0	CIBERSORT
0.0126417474488087	3.0	CIBERSORT
0.00090329000113601	1.0	CIBERSORT
0.0133783554912817	3.0	CIBERSORT
0.00902883917505643	5.0	CIBERSORT
0.0139525909023596	4.0	CIBERSORT
0.0138951404616862	4.0	CIBERSORT
0.0014066336993889	4.0	CIBERSORT
0.019138118041948	4.0	CIBERSORT
0.0215801074035992	5.0	CIBERSORT
0.00280235258347351	1.0	CIBERSORT
0.00105974133416733	4.0	CIBERSORT
0.015181154854708	5.0	CIBERSORT
0.0017185693030440901	3.0	CIBERSORT
0.0112245877617061	4.0	CIBERSORT
0.00790624945086297	3.0	CIBERSORT
0.0106126069743896	2.0	CIBERSORT
0.0119504539389206	4.0	CIBERSORT
0.009896785484399541	4.0	CIBERSORT
0.00844551399182205	3.0	CIBERSORT
0.0864006654408663	5.0	CIBERSORT
0.0182304686696286	2.0	CIBERSORT
[truncated: 1,141 more rows]

## Sheet: figure5a
Method	Runtime (Seconds)
Bisque	1
MuSiC	1
BSEQ-sc	26
CIBERSORT	27
CIBERSORTx	389

## Sheet: figure5b
Method	Runtime (Seconds)
Bisque	4
MuSiC	10
BSEQ-sc	273
CIBERSORT	298
CIBERSORTx	6566

[truncated: 16 more sheets: supplementary_figure1a, supplementary_figure1d, supplementary_figure2a, supplementary_figure3a, supplementary_figure3b, supplementary_figure4a, supplementary_figure4b, supplementary_figure5a_left, supplementary_figure5a_right, supplementary_figure5b, supplementary_figure5c, supplementary_figure5d, supplementary_table1, supplementary_table2, table2_and_supp_fig1bc, table3_and_supp_fig2bcd]
